# Supplementary material for: Comparative physical genome mapping of malaria vectors Anopheles sinensis and Anopheles gambiae
Source: Malar J. 2017 Jun 5;16:235. doi: 10.1186/s12936-017-1888-7 (PMC5460330; doi:10.1186/s12936-017-1888-7)
Supplement: Supplementary file 1 — Additional file 1. Orthologous genes in An. sinensis and An. gambiae. [file 12936_2017_1888_MOESM1_ESM.xlsx]

## Sheet: Sheet1
An. sinensis									An. gambiae
Scaffold	Chromosome	Location	Gene	Gene start	Gene end	Orientation	synteny block		Gene	Chromosome	Gene start	Gene end	Orientation	Synteny block
AS2_scf7180000695491	X	1A	ASIC003917	4872	5932	-		共线性	AGAP000351	X	6187880	6277170	-
AS2_scf7180000695491	X	1A	ASIC003950	25296	27260	-		共线性	AGAP000791	X	14411709	14416243	-
AS2_scf7180000695491	X	1A	ASIC003972	31367	32923	-	1	共线性	AGAP000044	X	626266	628342	+	-1
AS2_scf7180000695491	X	1A	ASIC003994	40895	44738	-	1	共线性	AGAP000043	X	610531	615856	+	-1
AS2_scf7180000695491	X	1A	ASIC003912	102068	109437	+	1	共线性	AGAP000042	X	528363	534266	-	-1
AS2_scf7180000695491	X	1A	ASIC003913	120092	124941	+	1	共线性	AGAP000041	X	512138	517675	-	-1
AS2_scf7180000695491	X	1A	ASIC003914	127198	128928	-	1	共线性	AGAP000040	X	503319	510089	+	-1
AS2_scf7180000695491	X	1A	ASIC003919	138880	140133	-	2	共线性	AGAP000572	X	10095053	10096272	+	-2
AS2_scf7180000695491	X	1A	ASIC003920	141973	143674	-	2	共线性	AGAP000315	X	10090324	10093280	+	-2
AS2_scf7180000695491	X	1A	ASIC003921	145766	147180	-	2	共线性	AGAP000571	X	10086549	10087909	+	-2
AS2_scf7180000695491	X	1A	ASIC003925	154731	155258	-	2	共线性	AGAP013413	X	10083304	10084057	+	-2
AS2_scf7180000695491	X	1A	ASIC003926	155751	156254	-	2	共线性	AGAP000570	X	10081696	10082373	+	-2
AS2_scf7180000695491	X	1A	ASIC003927	157461	160484	-	2	共线性	AGAP000569	X	10075921	10080884	+	-2
AS2_scf7180000695491	X	1A	ASIC003931	174254	175646	-	2	共线性	AGAP000567	X	10043203	10071070	+	-2
AS2_scf7180000695491	X	1A	ASIC003932	179947	180849	+	2	共线性	AGAP000566	X	10037064	10038839	-	-2
AS2_scf7180000695491	X	1A	ASIC003933	186372	188474	-	2	共线性	AGAP000565	X	10021943	10032881	+	-2
AS2_scf7180000695491	X	1A	ASIC003934	190734	192259	+	2	共线性	AGAP000564	X	10019750	10022892	-	-2
AS2_scf7180000695491	X	1A	ASIC003935	194279	198024	+	2	共线性	AGAP000563	X	10012211	10016841	-	-2
AS2_scf7180000695491	X	1A	ASIC003936	203604	207306	-	2	共线性	AGAP000562	X	9966795	10002836	+	-2
AS2_scf7180000695491	X	1A	ASIC003942	236316	251492	-	2	共线性	AGAP000561	X	9946097	9963268	+	-2
AS2_scf7180000695491	X	1A	ASIC003943	255103	257545	-	2	共线性	AGAP000560	X	9935268	9938418	+	-2
AS2_scf7180000695491	X	1A	ASIC003949	288386	306004	-		共线性	AGAP000002	X	582	16387	-
AS2_scf7180000695491	X	1A	ASIC003960	402190	403374	-	3	共线性	AGAP000731	X	13371220	13377313	-	3
AS2_scf7180000695491	X	1A	ASIC003964	426265	427519	+	3	共线性	AGAP000733	X	13412128	13413801	+	3
AS2_scf7180000695491	X	1A	ASIC003965	429961	431115	+	3	共线性	AGAP000734	X	13417984	13420227	+	3
AS2_scf7180000695491	X	1A	ASIC003966	432286	434786	-	3	共线性	AGAP000735	X	13423329	13428590	-	3
AS2_scf7180000695491	X	1A	ASIC003967	435965	436967	+	3	共线性	AGAP000736	X	13432331	13433400	+	3
AS2_scf7180000695491	X	1A	ASIC003968	438667	440955	-	3	共线性	AGAP000737	X	13437823	13440589	-	3
AS2_scf7180000695491	X	1A	ASIC003969	442155	443464	+	3	共线性	AGAP000738	X	13456931	13458634	-	3
AS2_scf7180000695491	X	1A	ASIC003970	445046	445613	-	3	共线性	AGAP000739	X	13489256	13490740	-	3
AS2_scf7180000695491	X	1A	ASIC003971	446600	447441	+		共线性	AGAP000396	X	7239849	7241015	+
AS2_scf7180000695491	X	1A	ASIC003973	448146	448776	+		共线性	AGAP000426	X	7617893	7619360	-
AS2_scf7180000695491	X	1A	ASIC003974	450208	457291	+	4	共线性	AGAP001082	X	23455889	23493707	-	-4
AS2_scf7180000695491	X	1A	ASIC003976	461026	461743	-	4	共线性	AGAP001083	X	23498802	23501429	+	-4
AS2_scf7180000695491	X	1A	ASIC003980	483059	484943	-		共线性	AGAP000355	X	6328078	6330848	-
AS2_scf7180000695491	X	1A	ASIC003984	489654	490494	+	5	共线性	AGAP000357	X	6350261	6351219	-	-5
AS2_scf7180000695491	X	1A	ASIC003985	490533	491330	-	5	共线性	AGAP000356	X	6348617	6350296	+	-5
AS2_scf7180000695491	X	1A	ASIC003986	495135	495596	+	6	共线性	AGAP000358	X	6354576	6355649	+	6
AS2_scf7180000695491	X	1A	ASIC003987	496629	509810	-	6	共线性	AGAP000359	X	6358177	6368050	-	6
AS2_scf7180000695491	X	1A	ASIC003997	602865	610350	+	6	共线性	AGAP000360	X	6486709	6500088	+	6
AS2_scf7180000695491	X	1A	ASIC004001	638800	641785	+	6	共线性	AGAP000361	X	6545138	6548184	+	6
AS2_scf7180000695557	X	1A_B	ASIC005219	25025	26785	-	7	共线性	AGAP000621	X	11233957	11236530	+	-7
AS2_scf7180000695557	X	1A_B	ASIC005230	28277	30220	+	7	共线性	AGAP000620	X	11229218	11231403	-	-7
AS2_scf7180000695557	X	1A_B	ASIC005241	38438	40369	+	8	共线性	AGAP000943	X	18254537	18268004	-	-8
AS2_scf7180000695557	X	1A_B	ASIC005252	41487	41883	-	8	共线性	AGAP000942	X	18252084	18253792	+	-8
AS2_scf7180000695557	X	1A_B	ASIC005138	52447	54218	+	8	共线性	AGAP000941	X	18244403	18251267	-	-8
AS2_scf7180000695557	X	1A_B	ASIC005173	132737	135138	+	8	共线性	AGAP000940	X	18135303	18239622	-	-8
AS2_scf7180000695557	X	1A_B	ASIC005174	137859	138821	+	8	共线性	AGAP000939	X	18120046	18126678	-	-8
AS2_scf7180000695557	X	1A_B	ASIC005183	216248	220379	-	8	共线性	AGAP000938	X	17997200	18009612	+	-8
AS2_scf7180000695557	X	1A_B	ASIC005192	347117	349393	-	8	共线性	AGAP000937	X	17838471	17839013	+	-8
AS2_scf7180000695557	X	1A_B	ASIC005193	357064	360129	-	8	共线性	AGAP013433	X	17821747	17822208	+	-8
AS2_scf7180000695557	X	1A_B	ASIC005202	473844	475625	-	8	共线性	AGAP000935	X	17669189	17671445	+	-8
AS2_scf7180000695557	X	1A_B	ASIC005203	476512	478003	-	8	共线性	AGAP000934	X	17661067	17662596	+	-8
AS2_scf7180000695557	X	1A_B	ASIC005205	511836	525906	+		共线性	AGAP000222	X	4133151	4163649	+
AS2_scf7180000695557	X	1A_B	ASIC005209	552957	553840	+	9	共线性	AGAP000790	X	14391199	14393982	-	-9
AS2_scf7180000695557	X	1A_B	ASIC005212	575215	576576	-	9	共线性	AGAP000789	X	14362710	14366014	+	-9
AS2_scf7180000695557	X	1A_B	ASIC005213	579407	582991	-	9	共线性	AGAP013147	X	14355393	14361143	+	-9
AS2_scf7180000695557	X	1A_B	ASIC005214	583451	586631	+	9	共线性	AGAP000788	X	14351163	14354721	-	-9
AS2_scf7180000695557	X	1A_B	ASIC005215	591441	598270	-	9	共线性	AGAP000787	X	14325021	14343038	+	-9
AS2_scf7180000695557	X	1A_B	ASIC005216	599325	600849	-	10	共线性	AGAP000016	X	204264	207141	+	-10
AS2_scf7180000695557	X	1A_B	ASIC005217	603810	618851	-	10	共线性	AGAP000015	X	192291	201940	+	-10
AS2_scf7180000695557	X	1A_B	ASIC005220	640899	650905	-	10	共线性	AGAP000013	X	148957	163951	+	-10
AS2_scf7180000695557	X	1A_B	ASIC005222	653192	654013	-	10	共线性	AGAP000012	X	146181	147744	+	-10
AS2_scf7180000695557	X	1A_B	ASIC005223	655255	656898	+	11	共线性	AGAP000625	X	11263541	11267788	+	11
AS2_scf7180000695557	X	1A_B	ASIC005224	660381	661872	-	11	共线性	AGAP000626	X	11272364	11278512	-	11
AS2_scf7180000695557	X	1A_B	ASIC005225	663824	666946	+	12	共线性	AGAP000529	X	9483283	9488015	-	-12
AS2_scf7180000695557	X	1A_B	ASIC005226	669074	672560	-	12	共线性	AGAP000528	X	9473978	9480310	+	-12
AS2_scf7180000695557	X	1A_B	ASIC005227	677134	680326	-	12	共线性	AGAP000526	X	9460831	9469965	+	-12
AS2_scf7180000695557	X	1A_B	ASIC005228	683070	683890	-	12	共线性	AGAP000523	X	9455267	9456114	+	-12
AS2_scf7180000695557	X	1A_B	ASIC005229	685950	689120	+	13	共线性	AGAP000765	X	13806369	13813289	-	-13
AS2_scf7180000695557	X	1A_B	ASIC005231	694765	696711	-	13	共线性	AGAP000763	X	13791909	13796842	+	-13
AS2_scf7180000695557	X	1A_B	ASIC005232	698844	700219	+	13	共线性	AGAP000762	X	13786756	13788683	-	-13
AS2_scf7180000695557	X	1A_B	ASIC005233	701306	704152	-	14	共线性	AGAP000184	X	3012698	3021784	+	-14
AS2_scf7180000695557	X	1A_B	ASIC005234	708860	710002	-	14	共线性	AGAP000183	X	3009411	3010662	+	-14
AS2_scf7180000695557	X	1A_B	ASIC005235	711535	713362	+	14	共线性	AGAP000182	X	3006198	3008379	-	-14
AS2_scf7180000695557	X	1A_B	ASIC005236	714258	715842	-	14	共线性	AGAP000181	X	3003900	3005691	+	-14
AS2_scf7180000695557	X	1A_B	ASIC005238	717683	719336	-	14	共线性	AGAP000180	X	3000116	3001857	+	-14
AS2_scf7180000695557	X	1A_B	ASIC005239	724011	725751	+	14	共线性	AGAP000179	X	2992904	2997011	-	-14
AS2_scf7180000695557	X	1A_B	ASIC005240	728341	733907	+	15	共线性	AGAP012954	X	792020	793596	-	-15
AS2_scf7180000695557	X	1A_B	ASIC005242	735346	743039	+	15	共线性	AGAP000048	X	779762	787862	-	-15
AS2_scf7180000695557	X	1A_B	ASIC005247	767672	769104	+	15	共线性	AGAP000047	X	752557	754633	-	-15
AS2_scf7180000695557	X	1A_B	ASIC005250	774061	776765	+	15	共线性	AGAP000046	X	740684	744542	-	-15
AS2_scf7180000695557	X	1A_B	ASIC005253	780733	811007	-	15	共线性	AGAP000045	X	696886	735718	+	-15
AS2_scf7180000695557	X	1A_B	ASIC005255	861961	862245	+	16	共线性	AGAP000096	X	1565449	1566851	+	16
AS2_scf7180000695557	X	1A_B	ASIC005256	865643	867146	+	16	共线性	AGAP000097	X	1574720	1576305	+	16
AS2_scf7180000695557	X	1A_B	ASIC005257	868172	869666	+	16	共线性	AGAP000098	X	1578806	1580422	+	16
AS2_scf7180000695557	X	1A_B	ASIC005258	879022	881509	+	16	共线性	AGAP000099	X	1609322	1620721	+	16
AS2_scf7180000695557	X	1A_B	ASIC005111	920930	922490	+	17	共线性	AGAP007278	X	1091287	1097023	+	17
AS2_scf7180000695557	X	1A_B	ASIC005113	930049	934497	-	17	共线性	AGAP000070	X	1099948	1104999	-	17
AS2_scf7180000695557	X	1A_B	ASIC005121	972843	977631	-	17	共线性	AGAP000073	X	1160877	1165193	-	17
AS2_scf7180000695557	X	1A_B	ASIC005125	1014839	1016593	+	18	共线性	AGAP013127	X	1205360	1206634	+	18
AS2_scf7180000695557	X	1A_B	ASIC005126	1017394	1019581	-	18	共线性	AGAP000074	X	1207398	1210353	-	18
AS2_scf7180000695557	X	1A_B	ASIC005132	1045206	1047865	+	18	共线性	AGAP013356	X	1234904	1238491	+	18
AS2_scf7180000695557	X	1A_B	ASIC005135	1054053	1057058	+	18	共线性	AGAP000075	X	1247090	1251709	+	18
AS2_scf7180000695557	X	1A_B	ASIC005136	1058276	1058795	+	18	共线性	AGAP013406	X	1253786	1254412	+	18
AS2_scf7180000695557	X	1A_B	ASIC005137	1059311	1064518	-	18	共线性	AGAP000076	X	1254630	1261036	-	18
AS2_scf7180000695557	X	1A_B	ASIC005139	1066936	1069161	-	18	共线性	AGAP000078	X	1264727	1266777	-	18
AS2_scf7180000695557	X	1A_B	ASIC005140	1069564	1070598	+	18	共线性	AGAP000079	X	1269003	1270433	+	18
AS2_scf7180000695557	X	1A_B	ASIC005145	1099951	1153408	-	18	共线性	AGAP000080	X	1283016	1373662	-	18
AS2_scf7180000695557	X	1A_B	ASIC005154	1191042	1192556	+	18	共线性	AGAP000081	X	1418615	1421698	+	18
AS2_scf7180000695557	X	1A_B	ASIC005155	1193629	1195699	-	18	共线性	AGAP000082	X	1423897	1426509	-	18
AS2_scf7180000695557	X	1A_B	ASIC005156	1196666	1198450	+	19	共线性	AGAP000286	X	5120385	5123087	+	19
AS2_scf7180000695557	X	1A_B	ASIC005157	1198493	1199577	-	19	共线性	AGAP000287	X	5122419	5123598	-	19
AS2_scf7180000695557	X	1A_B	ASIC005159	1201164	1202211	-	19	共线性	AGAP000289	X	5127465	5128808	-	19
AS2_scf7180000695557	X	1A_B	ASIC005162	1203764	1205635	+	20	共线性	AGAP000249	X	4593069	4595917	-	-20
AS2_scf7180000695557	X	1A_B	ASIC005163	1218529	1224561	+	20	共线性	AGAP000247	X	4570338	4586224	-	-20
AS2_scf7180000695557	X	1A_B	ASIC005164	1224757	1226195	-	20	共线性	AGAP000246	X	4567668	4569131	+	-20
AS2_scf7180000695557	X	1A_B	ASIC005165	1231663	1237823	+		共线性	AGAP000090	X	1521813	1527249	+
AS2_scf7180000695557	X	1A_B	ASIC005168	1249306	1250835	-	21	共线性	AGAP000291	X	5133995	5136022	+	-21
AS2_scf7180000695557	X	1A_B	ASIC005169	1251279	1252517	+	21	共线性	AGAP000290	X	5130426	5139456	-	-21
AS2_scf7180000695865	X	1B_C	ASIC009555	14861	15133	+	22	共线性	AGAP000931	X	17592232	17593302	-	-22
AS2_scf7180000695865	X	1B_C	ASIC009657	17526	26067	+	22	共线性	AGAP000930	X	17572688	17584166	-	-22
AS2_scf7180000695865	X	1B_C	ASIC009668	30685	43555	-		共线性	AGAP000203	X	3355862	3371951	-
AS2_scf7180000695865	X	1B_C	ASIC009690	45780	50895	+	23	共线性	AGAP000136	X	2101775	2106316	+	23
AS2_scf7180000695865	X	1B_C	ASIC009701	52306	54922	-	23	共线性	AGAP000137	X	2108015	2110819	-	23
AS2_scf7180000695865	X	1B_C	ASIC009723	61895	64705	+	24	共线性	AGAP000128	X	2057361	2061212	-	-24
AS2_scf7180000695865	X	1B_C	ASIC009445	66206	68368	-	24	共线性	AGAP013373	X	2052603	2055268	+	-24
AS2_scf7180000695865	X	1B_C	ASIC009467	76167	78291	+	24	共线性	AGAP013435	X	2043450	2045192	+	-24
AS2_scf7180000695865	X	1B_C	ASIC009522	110329	136089	+		共线性	AGAP000138	X	2120272	2139554	+
AS2_scf7180000695865	X	1B_C	ASIC009544	148991	149686	+		共线性	AGAP000975	X	18783239	18784299	-
AS2_scf7180000695865	X	1B_C	ASIC009611	187369	200613	-		共线性	AGAP001048	X	20604953	20748760	+
AS2_scf7180000695865	X	1B_C	ASIC009664	335641	337538	-	25	共线性	AGAP000601	X	10691120	10696691	+	-25
AS2_scf7180000695865	X	1B_C	ASIC009665	341230	342428	+	25	共线性	AGAP000599	X	10680100	10682107	-	-25
AS2_scf7180000695865	X	1B_C	ASIC009666	343300	344168	+	25	共线性	AGAP000598	X	10676545	10677731	-	-25
AS2_scf7180000695865	X	1B_C	ASIC009667	344254	345516	-	25	共线性	AGAP000597	X	10674507	10675769	+	-25
AS2_scf7180000695865	X	1B_C	ASIC009669	347707	349649	-		共线性	AGAP000704	X	12622062	12623732	-
AS2_scf7180000695865	X	1B_C	ASIC009671	359896	371596	+	26	共线性	AGAP000708	X	12682362	12698181	+	26
AS2_scf7180000695865	X	1B_C	ASIC009672	372697	375896	-	26	共线性	AGAP000711	X	12699879	12706943	-	26
AS2_scf7180000695865	X	1B_C	ASIC009673	378102	397220	+	26	共线性	AGAP000713	X	12726946	12743043	+	26
AS2_scf7180000695865	X	1B_C	ASIC009675	400307	402175	-	26	共线性	AGAP013154	X	12751181	12753181	-	26
AS2_scf7180000695865	X	1B_C	ASIC009676	403540	406085	-	26	共线性	AGAP000714	X	12757892	12760135	-	26
AS2_scf7180000695865	X	1B_C	ASIC009680	409791	411368	-	26	共线性	AGAP013409	X	12762561	12764534	-	26
AS2_scf7180000695865	X	1B_C	ASIC009681	413694	415553	+	26	共线性	AGAP013520	X	12767186	12769138	+	26
AS2_scf7180000695865	X	1B_C	ASIC009682	416542	418590	+	26	共线性	AGAP013172	X	12771474	12773520	+	26
AS2_scf7180000695865	X	1B_C	ASIC009695	599918	612164	-	27	共线性	AGAP001053	X	21343435	21367564	+	-27
AS2_scf7180000695865	X	1B_C	ASIC009700	643838	648815	+	27	共线性	AGAP001052	X	20969559	21116865	-	-27
AS2_scf7180000695865	X	1B_C	ASIC009704	659548	662077	+	28	共线性	AGAP000770	X	13856868	13859415	-	-28
AS2_scf7180000695865	X	1B_C	ASIC009705	665404	667270	+	28	共线性	AGAP000769	X	13845732	13852853	-	-28
AS2_scf7180000695865	X	1B_C	ASIC009706	670213	672476	-	28	共线性	AGAP000768	X	13838993	13842373	+	-28
AS2_scf7180000695865	X	1B_C	ASIC009707	686095	690356	+	28	共线性	AGAP000767	X	13819940	13824507	-	-28
AS2_scf7180000695865	X	1B_C	ASIC009711	699227	706913	-		共线性	AGAP000161	X	2822718	2830085	-
AS2_scf7180000695865	X	1B_C	ASIC009714	711575	719893	+	29	共线性	AGAP000378	X	6881384	6892724	+	29
AS2_scf7180000695865	X	1B_C	ASIC009715	724784	732099	-	29	共线性	AGAP000380	X	6905029	6928907	-	29
AS2_scf7180000695865	X	1B_C	ASIC009717	745445	745816	+	29	共线性	AGAP000382	X	6943073	6944078	+	29
AS2_scf7180000695865	X	1B_C	ASIC009719	752491	753145	+	29	共线性	AGAP013067	X	6949971	6953980	+	29
AS2_scf7180000695865	X	1B_C	ASIC009721	767569	771721	-	29	共线性	AGAP000383	X	6974259	7037977	-	29
AS2_scf7180000695865	X	1B_C	ASIC009732	835783	847366	-		共线性	AGAP000727	X	13212860	13229038	+
AS2_scf7180000695865	X	1B_C	ASIC009449	886010	891623	-		共线性	AGAP000519	X	9215504	9266532	+
AS2_scf7180000695865	X	1B_C	ASIC009452	899370	901236	-	30	共线性	AGAP000924	X	17411652	17417652	+	-30
AS2_scf7180000695865	X	1B_C	ASIC009461	962142	963507	+	30	共线性	AGAP000915	X	17182847	17262131	-	-30
AS2_scf7180000695865	X	1B_C	ASIC009466	1008336	1011202	-	30	共线性	AGAP000913	X	17173441	17179958	+	-30
AS2_scf7180000695865	X	1B_C	ASIC009468	1013382	1017755	-	30	共线性	AGAP000912	X	17165876	17169527	+	-30
AS2_scf7180000695865	X	1B_C	ASIC009469	1018680	1019465	-	30	共线性	AGAP000911	X	17155341	17156810	+	-30
AS2_scf7180000695865	X	1B_C	ASIC009470	1021533	1024905	-	30	共线性	AGAP000909	X	17143168	17148449	+	-30
AS2_scf7180000695865	X	1B_C	ASIC009471	1028153	1029662	+	31	共线性	AGAP000678	X	12106448	12111019	+	31
AS2_scf7180000695865	X	1B_C	ASIC009472	1033462	1035067	+	31	共线性	AGAP000679	X	12117415	12119423	+	31
AS2_scf7180000695865	X	1B_C	ASIC009473	1036145	1037500	+	31	共线性	AGAP000681	X	12124481	12125898	+	31
AS2_scf7180000695865	X	1B_C	ASIC009474	1038567	1039368	-	31	共线性	AGAP000682	X	12128805	12130244	-	31
AS2_scf7180000695865	X	1B_C	ASIC009475	1041701	1051555	+	31	共线性	AGAP000684	X	12135381	12147837	+	31
AS2_scf7180000695865	X	1B_C	ASIC009476	1063579	1071015	+	31	共线性	AGAP000685	X	12160909	12169682	-	31
AS2_scf7180000695865	X	1B_C	ASIC009477	1072052	1077741	+	31	共线性	AGAP000686	X	12174016	12182557	+	31
AS2_scf7180000695865	X	1B_C	ASIC009482	1157814	1171092	+	31	共线性	AGAP000687	X	12281540	12300807	+	31
AS2_scf7180000695865	X	1B_C	ASIC009491	1232852	1246429	+	31	共线性	AGAP000688	X	12317276	12409855	+	31
AS2_scf7180000695865	X	1B_C	ASIC009494	1257976	1258674	+	31	共线性	AGAP000691	X	12435496	12436530	-	31
AS2_scf7180000695865	X	1B_C	ASIC009495	1260450	1260809	+	31	共线性	AGAP013028	X	12432000	12432813	-	31
AS2_scf7180000695865	X	1B_C	ASIC009496	1261098	1261784	+	31	共线性	AGAP000690	X	12430903	12431759	-	31
AS2_scf7180000695865	X	1B_C	ASIC009497	1262156	1262950	+	31	共线性	AGAP000689	X	12426459	12428308	-	31
AS2_scf7180000695865	X	1B_C	ASIC009499	1266075	1266418	+	31	共线性	AGAP000694	X	12442174	12442986	+	31
AS2_scf7180000695865	X	1B_C	ASIC009501	1267604	1268339	-	31	共线性	AGAP000695	X	12443351	12444668	-	31
AS2_scf7180000695865	X	1B_C	ASIC009503	1272558	1273106	-	31	共线性	AGAP013437	X	12450966	12451681	-	31
AS2_scf7180000695865	X	1B_C	ASIC009506	1291247	1293192	+	31	共线性	AGAP013084	X	12468880	12469793	+	31
AS2_scf7180000695865	X	1B_C	ASIC009508	1295965	1296712	-	31	共线性	AGAP000696	X	12474719	12486013	-	31
AS2_scf7180000695865	X	1B_C	ASIC009509	1298183	1305531	-	31	共线性	AGAP000696	X	12474719	12486013	-	31
AS2_scf7180000695865	X	1B_C	ASIC009513	1319282	1325465	+	31	共线性	AGAP013464	X	12496231	12499509	+	31
AS2_scf7180000695865	X	1B_C	ASIC009516	1349658	1362566	+	31	共线性	AGAP000697	X	12519279	12536726	+	31
AS2_scf7180000695865	X	1B_C	ASIC009518	1365830	1366941	+	31	共线性	AGAP000698	X	12541162	12542852	+	31
AS2_scf7180000695865	X	1B_C	ASIC009519	1367263	1369490	-	31	共线性	AGAP000699	X	12542784	12546434	-	31
AS2_scf7180000695865	X	1B_C	ASIC009520	1381961	1384109	-	32	共线性	AGAP000750	X	13719123	13721789	+	-32
AS2_scf7180000695865	X	1B_C	ASIC009526	1398784	1406627	-	32	共线性	AGAP000747	X	13683500	13699672	+	-32
AS2_scf7180000695865	X	1B_C	ASIC009528	1436326	1439700	+	32	共线性	AGAP000745	X	13656841	13668016	-	-32
AS2_scf7180000695865	X	1B_C	ASIC009530	1464861	1467584	+	32	共线性	AGAP000744	X	13623925	13626564	-	-32
AS2_scf7180000695865	X	1B_C	ASIC009532	1493016	1493615	-	32	共线性	AGAP000743	X	13593848	13594674	+	-32
AS2_scf7180000695865	X	1B_C	ASIC009534	1493777	1495933	-	32	共线性	AGAP013043	X	13587571	13593585	+	-32
AS2_scf7180000695865	X	1B_C	ASIC009535	1523735	1524799	+	32	共线性	AGAP013276	X	13559147	13560148	-	-32
AS2_scf7180000695865	X	1B_C	ASIC009536	1529568	1532634	+	32	共线性	AGAP013076	X	13550860	13552389	-	-32
AS2_scf7180000695865	X	1B_C	ASIC009537	1541592	1559105	+	32	共线性	AGAP013042	X	13503601	13533093	-	-32
AS2_scf7180000695865	X	1B_C	ASIC009540	1579975	1585411	+	33	共线性	AGAP013009	X	7206188	7213763	-	-33
AS2_scf7180000695865	X	1B_C	ASIC009541	1586452	1588555	-	33	共线性	AGAP000394	X	7199445	7201387	+	-33
AS2_scf7180000695865	X	1B_C	ASIC009542	1590155	1591447	-	33	共线性	AGAP000393	X	7193219	7195884	+	-33
AS2_scf7180000695865	X	1B_C	ASIC009543	1595220	1595895	-	33	共线性	AGAP000392	X	7190193	7191535	+	-33
AS2_scf7180000695865	X	1B_C	ASIC009545	1597028	1599166	+	33	共线性	AGAP000391	X	7185243	7188050	-	-33
AS2_scf7180000695865	X	1B_C	ASIC009547	1610758	1616245	+	33	共线性	AGAP000390	X	7157708	7167818	-	-33
AS2_scf7180000695865	X	1B_C	ASIC009549	1635016	1648367	+	33	共线性	AGAP000389	X	7124538	7152466	-	-33
AS2_scf7180000695865	X	1B_C	ASIC009550	1649879	1651742	-	33	共线性	AGAP000388	X	7118528	7120376	+	-33
AS2_scf7180000695865	X	1B_C	ASIC009551	1653201	1654393	+	33	共线性	AGAP000387	X	7114418	7115594	-	-33
AS2_scf7180000695865	X	1B_C	ASIC009559	1684684	1692962	-	33	共线性	AGAP000385	X	7074832	7083087	+	-33
AS2_scf7180000695865	X	1B_C	ASIC009561	1698923	1706564	+	33	共线性	AGAP000384	X	7063083	7070395	-	-33
AS2_scf7180000695865	X	1B_C	ASIC009562	1710902	1713273	+		共线性	AGAP000252	X	4606870	4609898	+
AS2_scf7180000695865	X	1B_C	ASIC009568	1752260	1757412	-		共线性	AGAP000504	X	8858303	8889428	-
AS2_scf7180000695865	X	1B_C	ASIC009576	1887995	1892066	-		共线性	AGAP000660	X	11750947	11754470	+
AS2_scf7180000695865	X	1B_C	ASIC009577	1893808	1894488	-		共线性	AGAP001069	X	22455074	22488471	-
AS2_scf7180000695865	X	1B_C	ASIC009579	1899318	1900884	+	34	共线性	AGAP000364	X	6757013	6761967	-	-34
AS2_scf7180000695865	X	1B_C	ASIC009580	1902003	1906701	+	34	共线性	AGAP000363	X	6750256	6756976	-	-34
AS2_scf7180000695865	X	1B_C	ASIC009581	1913929	1926064	+	35	共线性	AGAP000255	X	4818589	4894449	-	-35
AS2_scf7180000695865	X	1B_C	ASIC009582	1938902	1946296	-	35	共线性	AGAP000254	X	4773428	4792432	+	-35
AS2_scf7180000695865	X	1B_C	ASIC009583	1982269	1986688	-		共线性	AGAP000500	X	8780077	8799840	+
AS2_scf7180000695865	X	1B_C	ASIC009584	1989222	1989633	+	36	共线性	AGAP000556	X	9893768	9894079	-	-36
AS2_scf7180000695865	X	1B_C	ASIC009585	1990698	1997541	-	36	共线性	AGAP000553	X	9874701	9884240	+	-36
AS2_scf7180000695865	X	1B_C	ASIC009587	2008986	2010096	-	37	共线性	AGAP000372	X	6807763	6813322	-	37
AS2_scf7180000695865	X	1B_C	ASIC009592	2045018	2046049	+	37	共线性	AGAP000375	X	6864349	6866041	+	37
AS2_scf7180000695865	X	1B_C	ASIC009593	2048139	2051203	+	38	共线性	AGAP000666	X	11804663	11808611	+	38
AS2_scf7180000695865	X	1B_C	ASIC009596	2081691	2099786	+	38	共线性	AGAP000667	X	11817968	11824738	+	38
AS2_scf7180000695865	X	1B_C	ASIC009610	2157524	2161485	+		共线性	AGAP000663	X	11783528	11803269	-
AS2_scf7180000695865	X	1B_C	ASIC009614	2171480	2181296	-		共线性	AGAP001090	X	23834053	23854040	-
AS2_scf7180000695865	X	1B_C	ASIC009615	2196163	2204722	+		共线性	AGAP000534	X	9555155	9565371	+
AS2_scf7180000695865	X	1B_C	ASIC009616	2210028	2219442	-	39	共线性	AGAP000870	X	16247460	16258053	-	39
AS2_scf7180000695865	X	1B_C	ASIC009635	2467575	2471885	+	39	共线性	AGAP000875	X	16526579	16535047	+	39
AS2_scf7180000695865	X	1B_C	ASIC009637	2481890	2484434	+	40	共线性	AGAP000726	X	13162864	13169057	-	-40
AS2_scf7180000695865	X	1B_C	ASIC009638	2485778	2486896	+	40	共线性	AGAP000725	X	13159187	13160745	-	-40
AS2_scf7180000695865	X	1B_C	ASIC009641	2491339	2493611	+	40	共线性	AGAP000724	X	13154935	13156918	-	-40
AS2_scf7180000695865	X	1B_C	ASIC009642	2496909	2501725	-	40	共线性	AGAP000723	X	13140985	13150404	+	-40
AS2_scf7180000695865	X	1B_C	ASIC009643	2504899	2506605	-	40	共线性	AGAP000721	X	13133749	13137233	+	-40
AS2_scf7180000695865	X	1B_C	ASIC009646	2514963	2537660	-	40	共线性	AGAP000720	X	13096618	13124464	+	-40
AS2_scf7180000695865	X	1B_C	ASIC009647	2552345	2554408	+	40	共线性	AGAP000719	X	13067590	13073526	-	-40
AS2_scf7180000695865	X	1B_C	ASIC009648	2554857	2561540	-	40	共线性	AGAP000718	X	13057051	13066994	+	-40
AS2_scf7180000695865	X	1B_C	ASIC009649	2570366	2573797	+	40	共线性	AGAP000717	X	13042228	13064106	-	-40
AS2_scf7180000695865	X	1B_C	ASIC009653	2654087	2655316	+	41	共线性	AGAP000876	X	16612688	16613803	+	41
AS2_scf7180000695865	X	1B_C	ASIC009654	2662130	2663931	-	41	共线性	AGAP000877	X	16619141	16621269	-	41
AS2_scf7180000695541	X	1C_2A	ASIC004445	40914	42525	+	42	共线性	AGAP000220	X	4089326	4094219	-	-42
AS2_scf7180000695541	X	1C_2A	ASIC004456	43115	52072	-	42	共线性	AGAP000219	X	4082194	4088133	+	-42
AS2_scf7180000695541	X	1C_2A	ASIC004414	119646	123587	-	42	共线性	AGAP000218	X	4002087	4006005	+	-42
AS2_scf7180000695541	X	1C_2A	ASIC004437	453098	455376	+	42	共线性	AGAP000217	X	3631408	3638938	-	-42
AS2_scf7180000695541	X	1C_2A	ASIC004441	493012	498532	-	42	共线性	AGAP000215	X	3571832	3581714	+	-42
AS2_scf7180000695541	X	1C_2A	ASIC004449	567355	569340	-	43	共线性	AGAP013476	X	5934317	5936196	+	-43
AS2_scf7180000695541	X	1C_2A	ASIC004453	585674	589156	-	43	共线性	AGAP000343	X	5905558	5911115	+	-43
AS2_scf7180000695541	X	1C_2A	ASIC004454	590931	592033	-	43	共线性	AGAP000342	X	5899611	5902085	+	-43
AS2_scf7180000695541	X	1C_2A	ASIC004455	597378	598649	+	43	共线性	AGAP000339	X	5886051	5887397	-	-43
AS2_scf7180000695541	X	1C_2A	ASIC004457	599836	607877	+	44	共线性	AGAP000332	X	5846884	5855444	-	-44
AS2_scf7180000695541	X	1C_2A	ASIC004458	629415	650946	+	44	共线性	AGAP000331	X	5789782	5813837	-	-44
AS2_scf7180000695541	X	1C_2A	ASIC004459	653584	654700	-		共线性	AGAP000334	X	5859197	5864325	-
AS2_scf7180000695541	X	1C_2A	ASIC004460	656394	657407	-	45	共线性	AGAP000831	X	15375386	15376767	+	-45
AS2_scf7180000695541	X	1C_2A	ASIC004461	658009	659426	+	45	共线性	AGAP000830	X	15367594	15371384	-	-45
AS2_scf7180000695541	X	1C_2A	ASIC004462	660682	666034	-	45	共线性	AGAP000829	X	15355731	15364742	+	-45
AS2_scf7180000695541	X	1C_2A	ASIC004463	667333	670951	+		共线性	AGAP013495	X	17555927	17564864	-
AS2_scf7180000695541	X	1C_2A	ASIC004465	682581	684038	-	46	共线性	AGAP000868	X	16164226	16179371	+	-46
AS2_scf7180000695541	X	1C_2A	ASIC004471	715721	731186	+	46	共线性	AGAP000865	X	16104446	16138308	-	-46
AS2_scf7180000695541	X	1C_2A	ASIC004473	735236	737017	-	46	共线性	AGAP000864	X	16089585	16093450	+	-46
AS2_scf7180000695541	X	1C_2A	ASIC004474	738497	741085	+		共线性	AGAP000251	X	4601136	4604672	-
AS2_scf7180000695541	X	1C_2A	ASIC004475	741877	743064	-		共线性	AGAP000250	X	4598047	4599803	+
AS2_scf7180000695541	X	1C_2A	ASIC004476	746996	752963	+	47	共线性	AGAP000812	X	14888685	14897448	+	47
AS2_scf7180000695541	X	1C_2A	ASIC004477	756517	757019	-	47	共线性	AGAP000813	X	14912127	14913229	-	47
AS2_scf7180000695541	X	1C_2A	ASIC004479	758977	761000	-	47	共线性	AGAP000814	X	14915762	14918629	+	47
AS2_scf7180000695541	X	1C_2A	ASIC004481	773649	785458	+	47	共线性	AGAP000815	X	14937287	14950975	+	47
AS2_scf7180000696079	X	2A_B	ASIC020436	18869	21859	-	47	共线性	AGAP000818	X	15240572	15242864	-	47
AS2_scf7180000696079	X	2A_B	ASIC020458	41428	43181	+	47	共线性	AGAP000819	X	15252295	15254168	+	47
AS2_scf7180000696079	X	2A_B	ASIC020288	68037	69120	-	47	共线性	AGAP000820	X	15282061	15283387	-	47
AS2_scf7180000696079	X	2A_B	ASIC020332	91981	93402	+	47	共线性	AGAP000821	X	15304985	15319139	+	47
AS2_scf7180000696079	X	2A_B	ASIC020343	105275	106778	+	48	共线性	AGAP000297	X	5315567	5320730	+
AS2_scf7180000696079	X	2A_B	ASIC020365	109799	110588	+	48	共线性	AGAP000298	X	5324597	5325464	+
AS2_scf7180000696079	X	2A_B	ASIC020376	119599	119969	+	48	共线性	AGAP000299	X	5327170	5337482	+
AS2_scf7180000696079	X	2A_B	ASIC020388	120449	137546	-	48	共线性	AGAP000300	X	5338077	5360330	-
AS2_scf7180000696079	X	2A_B	ASIC020399	140505	146339	-	48	共线性	AGAP000303	X	5365577	5371383	-
AS2_scf7180000696079	X	2A_B	ASIC020418	182483	184245	-		共线性	AGAP000982	X	18824363	18830464	+
AS2_scf7180000696079	X	2A_B	ASIC020419	186411	190129	-		共线性	AGAP000187	X	3062181	3067403	+
AS2_scf7180000696079	X	2A_B	ASIC020420	190709	193091	+	49	共线性	AGAP000891	X	16768557	16772936	+
AS2_scf7180000696079	X	2A_B	ASIC020424	211827	213645	+	49	共线性	AGAP000892	X	16792766	16794816	+
AS2_scf7180000696079	X	2A_B	ASIC020432	261058	262333	-		共线性	AGAP000127	X	2039138	2040570	+
AS2_scf7180000696079	X	2A_B	ASIC020435	271230	273081	+	50	共线性	AGAP012973	X	2063878	2065611	+
AS2_scf7180000696079	X	2A_B	ASIC020437	273158	276365	-	50	共线性	AGAP000129	X	2065516	2073304	-
AS2_scf7180000696079	X	2A_B	ASIC020438	276602	279102	+	50	共线性	AGAP000130	X	2070306	2072944	+
AS2_scf7180000696079	X	2A_B	ASIC020440	284175	288849	+	50	共线性	AGAP000131	X	2078637	2083702	+
AS2_scf7180000696079	X	2A_B	ASIC020441	289268	289648	-	50	共线性	AGAP000132	X	2083769	2084444	-
AS2_scf7180000696079	X	2A_B	ASIC020446	352405	373307	-		共线性	AGAP000207	X	3430195	3452324	-
AS2_scf7180000696079	X	2A_B	ASIC020450	384908	387485	-		共线性	AGAP000671	X	11847967	11853440	-
AS2_scf7180000696079	X	2A_B	ASIC020453	413872	418030	+	51	共线性	AGAP000533	X	9543075	9548481	-
AS2_scf7180000696079	X	2A_B	ASIC020455	436916	438755	-	51	共线性	AGAP013259	X	9524563	9526527	+
AS2_scf7180000696079	X	2A_B	ASIC020457	461836	468100	-	51	共线性	AGAP000532	X	9497037	9506017	+
AS2_scf7180000696079	X	2A_B	ASIC020459	474562	493894	+		共线性	AGAP000810	X	14841697	14871886	-
AS2_scf7180000696079	X	2A_B	ASIC020462	503029	504964	+	52	共线性	AGAP000808	X	14828247	14830147	-
AS2_scf7180000696079	X	2A_B	ASIC020463	529778	531072	+	52	共线性	AGAP000807	X	14803452	14825980	-
AS2_scf7180000696079	X	2A_B	ASIC020464	558346	559473	-	52	共线性	AGAP000806	X	14770308	14771754	+
AS2_scf7180000696079	X	2A_B	ASIC020466	573536	574231	-	52	共线性	AGAP000805	X	14756843	14758303	+
AS2_scf7180000696079	X	2A_B	ASIC020470	590987	594671	-	52	共线性	AGAP000803	X	14738910	14744472	+
AS2_scf7180000696079	X	2A_B	ASIC020471	630512	725706	+	52	共线性	AGAP000801	X	14618213	14702072	-
AS2_scf7180000696079	X	2A_B	ASIC020477	785925	816210	-	52	共线性	AGAP000797	X	14560430	14577309	+
AS2_scf7180000696079	X	2A_B	ASIC020486	892340	926379	+	52	共线性	AGAP000795	X	14461512	14527163	-
AS2_scf7180000696079	X	2A_B	ASIC020487	934202	939512	-	52	共线性	AGAP013289	X	14447354	14456147	+
AS2_scf7180000696079	X	2A_B	ASIC020488	940631	942037	+	52	共线性	AGAP000794	X	14441808	14444177	-
AS2_scf7180000696079	X	2A_B	ASIC020489	942466	942997	+	52	共线性	AGAP000793	X	14439438	14439960	-
AS2_scf7180000696079	X	2A_B	ASIC020490	946547	950831	-	52	共线性	AGAP000792	X	14419729	14435537	+
AS2_scf7180000696079	X	2A_B	ASIC020494	966140	978574	+	53	共线性	AGAP000095	X	1550317	1558031	-
AS2_scf7180000696079	X	2A_B	ASIC020495	979186	980984	+	53	共线性	AGAP000094	X	1548088	1549242	-
AS2_scf7180000696079	X	2A_B	ASIC020496	982707	983864	+	53	共线性	AGAP000093	X	1541991	1543412	-
AS2_scf7180000696079	X	2A_B	ASIC020497	986393	988555	-	53	共线性	AGAP000092	X	1537681	1539215	+
AS2_scf7180000696079	X	2A_B	ASIC020499	993709	996840	+	53	共线性	AGAP000091	X	1532552	1534866	-
AS2_scf7180000696079	X	2A_B	ASIC020500	1003849	1013416	-	54	共线性	AGAP000292	X	5148798	5160081	-
AS2_scf7180000696079	X	2A_B	ASIC020282	1070204	1073462	+	54	共线性	AGAP000293	X	5199638	5204600	+
AS2_scf7180000696079	X	2A_B	ASIC020285	1137408	1139232	-	54	共线性	AGAP000294	X	5276738	5278291	-
AS2_scf7180000696079	X	2A_B	ASIC020287	1158931	1159445	-	54	共线性	AGAP000295	X	5299612	5307784	+
AS2_scf7180000696079	X	2A_B	ASIC020290	1171924	1172781	-	55	共线性	AGAP013251	X	19106637	19107527	+
AS2_scf7180000696079	X	2A_B	ASIC020292	1175371	1175862	+	55	共线性	AGAP001006	X	19098866	19099144	-
AS2_scf7180000696079	X	2A_B	ASIC020293	1176366	1176713	-	55	共线性	AGAP013460	X	19098233	19098574	+
AS2_scf7180000696079	X	2A_B	ASIC020294	1180344	1183250	-	55	共线性	AGAP001005	X	19092108	19095128	+
AS2_scf7180000696079	X	2A_B	ASIC020295	1185125	1186069	-	55	共线性	AGAP013024	X	19090444	19091082	+
AS2_scf7180000696079	X	2A_B	ASIC020301	1226214	1231360	+	55	共线性	AGAP001004	X	19057427	19061021	-
AS2_scf7180000696079	X	2A_B	ASIC020303	1243199	1248093	-	55	共线性	AGAP000998	X	19000322	19100511	+
AS2_scf7180000696079	X	2A_B	ASIC020304	1250261	1251555	+		共线性	AGAP001051	X	20951119	20953313	+
AS2_scf7180000696079	X	2A_B	ASIC020308	1261970	1268067	-		共线性	AGAP000929	X	17503857	17514771	-
AS2_scf7180000696079	X	2A_B	ASIC020314	1320873	1321836	+	56	共线性	AGAP000069	X	1060754	1062050	-
AS2_scf7180000696079	X	2A_B	ASIC020318	1339915	1346879	-	56	共线性	AGAP000068	X	1048365	1059174	+
AS2_scf7180000696079	X	2A_B	ASIC020319	1360874	1362185	-	56	共线性	AGAP000067	X	1035905	1037155	+
AS2_scf7180000696079	X	2A_B	ASIC020320	1366862	1370856	+	56	共线性	AGAP000066	X	1026072	1029625	-
AS2_scf7180000696079	X	2A_B	ASIC020322	1371482	1382045	-	56	共线性	AGAP000065	X	1013491	1025167	+
AS2_scf7180000696079	X	2A_B	ASIC020323	1385166	1388316	-	56	共线性	AGAP013381	X	1005551	1010309	+
AS2_scf7180000696079	X	2A_B	ASIC020325	1400654	1411730	-	57	共线性	AGAP000064	X	986837	1000922	+
AS2_scf7180000696079	X	2A_B	ASIC020326	1420358	1424978	+	57	共线性	AGAP000063	X	980089	983261	-
AS2_scf7180000696079	X	2A_B	ASIC020327	1427027	1432443	-	57	共线性	AGAP000062	X	965551	978390	+
AS2_scf7180000696079	X	2A_B	ASIC020331	1448825	1452491	-	57	共线性	AGAP000061	X	954969	961877	+
AS2_scf7180000696079	X	2A_B	ASIC020333	1458309	1477328	+	57	共线性	AGAP000058	X	932591	947534	-
AS2_scf7180000696079	X	2A_B	ASIC020336	1505288	1512084	-	57	共线性	AGAP013380	X	913208	917322	+
AS2_scf7180000696079	X	2A_B	ASIC020338	1521590	1523788	+	57	共线性	AGAP000056	X	900563	904069	-
AS2_scf7180000696079	X	2A_B	ASIC020339	1526887	1533533	-	57	共线性	AGAP000055	X	894175	898770	+
AS2_scf7180000696079	X	2A_B	ASIC020340	1537331	1591342	-	57	共线性	AGAP000054	X	850501	891167	+
AS2_scf7180000696079	X	2A_B	ASIC020341	1597930	1599209	+	57	共线性	AGAP000053	X	842664	844158	-
AS2_scf7180000696079	X	2A_B	ASIC020342	1600630	1603189	-	57	共线性	AGAP000051	X	838200	841171	+
AS2_scf7180000696079	X	2A_B	ASIC020346	1634124	1637405	-	57	共线性	AGAP000049	X	803396	810496	+
AS2_scf7180000696079	X	2A_B	ASIC020348	1641934	1647262	+	58	共线性	AGAP000178	X	2987079	2991906	+
AS2_scf7180000696079	X	2A_B	ASIC020349	1650253	1651079	-	58	共线性	AGAP000177	X	2980078	2981108	+
AS2_scf7180000696079	X	2A_B	ASIC020351	1663842	1666467	+	58	共线性	AGAP028653	X	2965384	2970736	-
AS2_scf7180000696079	X	2A_B	ASIC020353	1683604	1687059	-	58	共线性	AGAP012978	X	2956917	2961208	+
AS2_scf7180000696079	X	2A_B	ASIC020356	1693028	1696464	-	58	共线性	AGAP000175	X	2943798	2950913	+
AS2_scf7180000696079	X	2A_B	ASIC020358	1708870	1710145	-	58	共线性	AGAP000173	X	2938445	2941344	+
AS2_scf7180000696079	X	2A_B	ASIC020359	1711163	1711714	+	58	共线性	AGAP013407	X	2927355	2928242	-
AS2_scf7180000696079	X	2A_B	ASIC020360	1711849	1712639	+	58	共线性	AGAP000172	X	2926570	2927601	-
AS2_scf7180000696079	X	2A_B	ASIC020361	1715057	1723904	-	58	共线性	AGAP000171	X	2912516	2922177	+
AS2_scf7180000696079	X	2A_B	ASIC020362	1725574	1726197	+	58	共线性	AGAP000170	X	2904991	2906114	-
AS2_scf7180000696079	X	2A_B	ASIC020363	1727175	1732419	+	58	共线性	AGAP000169	X	2897436	2902836	-
AS2_scf7180000696079	X	2A_B	ASIC020364	1733006	1734592	+		共线性	AGAP000887	X	16743733	16745470	+
AS2_scf7180000696079	X	2A_B	ASIC020366	1736588	1741477	-		共线性	AGAP000189	X	3084792	3090951	+
AS2_scf7180000696079	X	2A_B	ASIC020368	1751969	1753386	-	59	共线性	AGAP000191	X	3166681	3168140	-
AS2_scf7180000696079	X	2A_B	ASIC020372	1778326	1779868	-	59	共线性	AGAP000190	X	3120259	3158051	+
AS2_scf7180000696079	X	2A_B	ASIC020379	1866024	1868469	-	59	共线性	AGAP000193	X	3181145	3184530	+
AS2_scf7180000696079	X	2A_B	ASIC020380	1874840	1881241	+	59	共线性	AGAP000192	X	3174285	3178594	+
AS2_scf7180000696079	X	2A_B	ASIC020384	1900571	1908003	+	59	共线性	AGAP000194	X	3190903	3200783	+
AS2_scf7180000696079	X	2A_B	ASIC020385	1909409	1917160	-	59	共线性	AGAP000195	X	3202676	3209237	-
AS2_scf7180000696079	X	2A_B	ASIC020386	1918383	1920681	+	59	共线性	AGAP000196	X	3211890	3214319	+
AS2_scf7180000696079	X	2A_B	ASIC020392	1953711	1980548	+	59	共线性	AGAP000198	X	3227256	3258334	+
AS2_scf7180000696079	X	2A_B	ASIC020393	1982935	1985715	-	59	共线性	AGAP000199	X	3259796	3264654	-
AS2_scf7180000696079	X	2A_B	ASIC020394	1986802	1987114	-	59	共线性	AGAP000201	X	3279532	3280615	-
AS2_scf7180000696079	X	2A_B	ASIC020403	2050048	2051080	-	60	共线性	AGAP001022	X	19629896	19640578	+
AS2_scf7180000696079	X	2A_B	ASIC020407	2089041	2094814	+	60	共线性	AGAP001021	X	19597158	19604587	-
AS2_scf7180000696079	X	2A_B	ASIC020408	2096826	2101415	+	60	共线性	AGAP001019	X	19576761	19580988	-
AS2_scf7180000696079	X	2A_B	ASIC020409	2104628	2108349	-	60	共线性	AGAP001018	X	19571836	19573861	+
AS2_scf7180000696079	X	2A_B	ASIC020414	2160792	2188212	+	60	共线性	AGAP001015	X	19495565	19526057	-
AS2_scf7180000695680	X	2B_3A	ASIC006190	14080	53487	+		共线性	AGAP000974	X	18736744	18770916	+
AS2_scf7180000695680	X	2B_3A	ASIC006283	70179	72785	+	61	共线性	AGAP000481	X	8432913	8436736	+
AS2_scf7180000695680	X	2B_3A	ASIC006294	72899	73675	-	61	共线性	AGAP000482	X	8438347	8439461	-
AS2_scf7180000695680	X	2B_3A	ASIC006305	74252	74674	+	62	共线性	AGAP000432	X	7690859	7691632	+
AS2_scf7180000695680	X	2B_3A	ASIC006316	76863	77584	-	62	共线性	AGAP000433	X	7694969	7699060	-
AS2_scf7180000695680	X	2B_3A	ASIC006338	79844	82582	-	62	共线性	AGAP000434	X	7701644	7706535	-
AS2_scf7180000695680	X	2B_3A	ASIC006349	84420	91720	+	62	共线性	AGAP000436	X	7710414	7717638	+
AS2_scf7180000695680	X	2B_3A	ASIC006268	128415	129986	+	62	共线性	AGAP000437	X	7721791	7723233	-
AS2_scf7180000695680	X	2B_3A	ASIC006286	191125	191673	+		共线性	AGAP001068	X	22390512	22416767	-
AS2_scf7180000695680	X	2B_3A	ASIC006289	204144	213415	-	63	共线性	AGAP000893	X	16803740	16812325	-
AS2_scf7180000695680	X	2B_3A	ASIC006300	277102	329727	-	63	共线性	AGAP000894	X	16896937	16942574	-
AS2_scf7180000695680	X	2B_3A	ASIC006302	330802	331543	-	63	共线性	AGAP000896	X	16949437	16950371	-
AS2_scf7180000695680	X	2B_3A	ASIC006303	332268	335465	+	64	共线性	AGAP000429	X	7638218	7644733	+
AS2_scf7180000695680	X	2B_3A	ASIC006304	336082	339455	-	64	共线性	AGAP000430	X	7646486	7649633	-
AS2_scf7180000695680	X	2B_3A	ASIC006306	347539	352343	+	64	共线性	AGAP000431	X	7658182	7671258	+
AS2_scf7180000695680	X	2B_3A	ASIC006309	378184	378849	+	65	共线性	AGAP000618	X	11214673	11215716	-
AS2_scf7180000695680	X	2B_3A	ASIC006310	379383	379886	-	65	共线性	AGAP000617	X	11211422	11214690	+
AS2_scf7180000695680	X	2B_3A	ASIC006311	380931	382217	+	65	共线性	AGAP000616	X	11207345	11209451	-
AS2_scf7180000695680	X	2B_3A	ASIC006312	382773	385562	-	65	共线性	AGAP000615	X	11202826	11207016	+
AS2_scf7180000695680	X	2B_3A	ASIC006313	388453	392514	+	65	共线性	AGAP000614	X	11191463	11196870	-
AS2_scf7180000695680	X	2B_3A	ASIC006317	455603	459808	-		共线性	AGAP000606	X	10929172	11101428	+
AS2_scf7180000695680	X	2B_3A	ASIC006319	477219	480230	-	66	共线性	AGAP000610	X	11077270	11078705	+
AS2_scf7180000695680	X	2B_3A	ASIC006320	480655	482501	-	66	共线性	AGAP000609	X	11075755	11077052	+
AS2_scf7180000695680	X	2B_3A	ASIC006321	482994	484163	+	66	共线性	AGAP000607	X	11074196	11075470	-
AS2_scf7180000695680	X	2B_3A	ASIC006335	667156	667729	-	67	共线性	AGAP000605	X	10822501	10823703	+
AS2_scf7180000695680	X	2B_3A	ASIC006342	736279	736714	-	67	共线性	AGAP000604	X	10721571	10722556	+
AS2_scf7180000695680	X	2B_3A	ASIC006343	738009	738562	+	67	共线性	AGAP000603	X	10719350	10720140	-
AS2_scf7180000695680	X	2B_3A	ASIC006344	740831	748127	+	67	共线性	AGAP000602	X	10709824	10717506	-
AS2_scf7180000695680	X	2B_3A	ASIC006345	755563	755904	+	67	共线性	AGAP013348	X	10699414	10700449	-
AS2_scf7180000695680	X	2B_3A	ASIC006347	759730	761022	-	68	共线性	AGAP001026	X	19721319	19723125	-
AS2_scf7180000695680	X	2B_3A	ASIC006348	761649	762976	-	68	共线性	AGAP013181	X	19723991	19725866	-
AS2_scf7180000695680	X	2B_3A	ASIC006350	763566	765283	-	68	共线性	AGAP001027	X	19726632	19737089	-
AS2_scf7180000695680	X	2B_3A	ASIC006352	778987	779837	-	69	共线性	AGAP000242	X	4521866	4522934	+
AS2_scf7180000695680	X	2B_3A	ASIC006353	781276	789129	+	69	共线性	AGAP000241	X	4510139	4520051	-
AS2_scf7180000695680	X	2B_3A	ASIC006354	789728	792279	-	69	共线性	AGAP000240	X	4507891	4509554	+
AS2_scf7180000695680	X	2B_3A	ASIC006355	795044	796715	+	69	共线性	AGAP000239	X	4504112	4505751	-
AS2_scf7180000695680	X	2B_3A	ASIC006356	803295	805151	+	69	共线性	AGAP000238	X	4494266	4496105	-
AS2_scf7180000695680	X	2B_3A	ASIC006359	823796	824008	+	69	共线性	AGAP000237	X	4469805	4475405	-
AS2_scf7180000695680	X	2B_3A	ASIC006362	833910	837422	-	69	共线性	AGAP000236	X	4442941	4458868	+
AS2_scf7180000695680	X	2B_3A	ASIC006364	857677	859638	-	69	共线性	AGAP000235	X	4414895	4430025	+
AS2_scf7180000695680	X	2B_3A	ASIC006366	876651	879819	+	69	共线性	AGAP000234	X	4388904	4408998	-
AS2_scf7180000695680	X	2B_3A	ASIC006194	949333	962783	+	69	共线性	AGAP000232	X	4345318	4352646	-
AS2_scf7180000695680	X	2B_3A	ASIC006196	974116	975478	+	69	共线性	AGAP012975	X	4334265	4335087	-
AS2_scf7180000695680	X	2B_3A	ASIC006197	975910	977385	-	69	共线性	AGAP000230	X	4332624	4333934	+
AS2_scf7180000695680	X	2B_3A	ASIC006206	1068234	1069492	+	69	共线性	AGAP000226	X	4258020	4259409	-
AS2_scf7180000695680	X	2B_3A	ASIC006208	1089130	1177990	+	69	共线性	AGAP000225	X	4180964	4238447	-
AS2_scf7180000695680	X	2B_3A	ASIC006209	1182034	1188038	+	69	共线性	AGAP000223	X	4169109	4176611	-
AS2_scf7180000695680	X	2B_3A	ASIC006210	1190253	1191419	+	70	共线性	AGAP000649	X	11597718	11599288	-
AS2_scf7180000695680	X	2B_3A	ASIC006211	1192672	1194501	-	70	共线性	AGAP000648	X	11593690	11595622	+
AS2_scf7180000695680	X	2B_3A	ASIC006215	1197215	1202980	-		共线性	AGAP000019	X	259828	288873	+
AS2_scf7180000695680	X	2B_3A	ASIC006219	1265931	1269246	+	71	共线性	AGAP013258	X	4895939	4898713	+
AS2_scf7180000695680	X	2B_3A	ASIC006220	1269979	1274318	-	71	共线性	AGAP000256	X	4900441	4905540	-
AS2_scf7180000695680	X	2B_3A	ASIC006221	1276204	1277955	-	71	共线性	AGAP000258	X	4908861	4910385	-
AS2_scf7180000695680	X	2B_3A	ASIC006223	1281759	1283889	+	72	共线性	AGAP000447	X	7850066	7854150	+
AS2_scf7180000695680	X	2B_3A	ASIC006225	1283980	1284973	-	72	共线性	AGAP000448	X	7854021	7855721	-
AS2_scf7180000695680	X	2B_3A	ASIC006226	1288775	1297912	-	72	共线性	AGAP013275	X	7860156	7871725	-
AS2_scf7180000695680	X	2B_3A	ASIC006228	1307130	1310505	-	72	共线性	AGAP000449	X	7877837	7887279	-
AS2_scf7180000695680	X	2B_3A	ASIC006229	1313492	1318828	+	72	共线性	AGAP000452	X	7893480	7901380	+
AS2_scf7180000695680	X	2B_3A	ASIC006231	1324581	1331589	-	72	共线性	AGAP000453	X	7904010	7913810	-
AS2_scf7180000695680	X	2B_3A	ASIC006233	1336348	1337653	+	72	共线性	AGAP000456	X	7918700	7926877	+
AS2_scf7180000695680	X	2B_3A	ASIC006234	1340061	1341135	-	72	共线性	AGAP000457	X	7930828	7935051	-
AS2_scf7180000695680	X	2B_3A	ASIC006236	1341942	1344118	+	72	共线性	AGAP000454	X	7935980	7938935	+
AS2_scf7180000695680	X	2B_3A	ASIC006237	1345288	1346552	+	72	共线性	AGAP000458	X	7942708	7947791	+
AS2_scf7180000695680	X	2B_3A	ASIC006239	1352515	1355341	+	72	共线性	AGAP000460	X	7954944	7962564	+
AS2_scf7180000695680	X	2B_3A	ASIC006242	1371855	1404200	-	72	共线性	AGAP000461	X	7976367	8003775	-
AS2_scf7180000695680	X	2B_3A	ASIC006244	1410154	1412289	-	72	共线性	AGAP000462	X	8017667	8020999	-
AS2_scf7180000695680	X	2B_3A	ASIC006245	1413967	1423286	+	72	共线性	AGAP000463	X	8024673	8035855	+
AS2_scf7180000695680	X	2B_3A	ASIC006247	1432825	1436832	+	72	共线性	AGAP000466	X	8049063	8054326	+
AS2_scf7180000695680	X	2B_3A	ASIC006248	1449992	1460425	+	72	共线性	AGAP000467	X	8075013	8087489	+
AS2_scf7180000695680	X	2B_3A	ASIC006249	1461931	1464606	+	72	共线性	AGAP000468	X	8090847	8094135	+
AS2_scf7180000695680	X	2B_3A	ASIC006250	1466297	1467898	-	72	共线性	AGAP000469	X	8098317	8102973	-
AS2_scf7180000695680	X	2B_3A	ASIC006251	1469032	1470963	+	72	共线性	AGAP000470	X	8105206	8110152	+
AS2_scf7180000695680	X	2B_3A	ASIC006252	1472891	1474779	+	72	共线性	AGAP000471	X	8111769	8116713	+
AS2_scf7180000695680	X	2B_3A	ASIC006253	1475814	1479518	-	73	共线性	AGAP001044	X	20161491	20162678	+
AS2_scf7180000695680	X	2B_3A	ASIC006254	1484632	1518136	-	73	共线性	AGAP001043	X	20100627	20158206	+
AS2_scf7180000695680	X	2B_3A	ASIC006255	1530232	1530885	-		共线性	AGAP001040	X	20051826	20053170	-
AS2_scf7180000695680	X	2B_3A	ASIC006258	1534285	1535490	+	74	共线性	AGAP013279	X	1946472	1947708	+
AS2_scf7180000695680	X	2B_3A	ASIC006261	1558135	1560767	-	74	共线性	AGAP000121	X	1966956	1969598	-
AS2_scf7180000695680	X	2B_3A	ASIC006263	1569396	1577711	+		共线性	AGAP000440	X	7772090	7780456	+
AS2_scf7180000695680	X	2B_3A	ASIC006264	1579946	1581025	+	75	共线性	AGAP000414	X	7402912	7404376	+
AS2_scf7180000695680	X	2B_3A	ASIC006265	1581280	1581849	-	75	共线性	AGAP000415	X	7404352	7405250	-
AS2_scf7180000695680	X	2B_3A	ASIC006274	1623873	1624843	-	75	共线性	AGAP000416	X	7437022	7438341	-
AS2_scf7180000695680	X	2B_3A	ASIC006275	1629724	1660971	-	75	共线性	AGAP000418	X	7444787	7475172	-
AS2_scf7180000695680	X	2B_3A	ASIC006281	1734867	1738478	+	75	共线性	AGAP000420	X	7545011	7550460	+
AS2_scf7180000696050	X	3A_4A	ASIC016897	9405	10877	-	76	共线性	AGAP000028	X	357391	364560	+
AS2_scf7180000696050	X	3A_4A	ASIC017105	23690	28215	+	76	共线性	AGAP000025	X	331475	336252	-
AS2_scf7180000696050	X	3A_4A	ASIC017116	38261	41312	+	76	共线性	AGAP000023	X	320064	323468	-
AS2_scf7180000696050	X	3A_4A	ASIC017127	44149	44680	-	76	共线性	AGAP000021	X	314467	315701	+
AS2_scf7180000696050	X	3A_4A	ASIC017138	45822	49780	+	76	共线性	AGAP000022	X	309046	313230	-
AS2_scf7180000696050	X	3A_4A	ASIC017149	50651	51743	-		共线性	AGAP000119	X	1941492	1942726	-
AS2_scf7180000696050	X	3A_4A	ASIC016931	66695	67289	+	77	共线性	AGAP001042	X	20063115	20064156	-
AS2_scf7180000696050	X	3A_4A	ASIC016942	67770	68975	-	77	共线性	AGAP001041	X	20061484	20063037	+
AS2_scf7180000696050	X	3A_4A	ASIC016964	79172	82897	-		共线性	AGAP000011	X	127704	134756	-
AS2_scf7180000696050	X	3A_4A	ASIC016986	98720	99194	-	78	共线性	AGAP000624	X	11260581	11262080	+
AS2_scf7180000696050	X	3A_4A	ASIC016997	100240	104552	+	78	共线性	AGAP000623	X	11255093	11258226	-
AS2_scf7180000696050	X	3A_4A	ASIC017009	107822	111732	-	78	共线性	AGAP000622	X	11240599	11252784	+
AS2_scf7180000696050	X	3A_4A	ASIC017020	116625	117629	+	79	共线性	AGAP000478	X	8423140	8424387	-
AS2_scf7180000696050	X	3A_4A	ASIC017042	178336	180188	-	79	共线性	AGAP000477	X	8293985	8359883	+
AS2_scf7180000696050	X	3A_4A	ASIC017092	248382	252841	+	79	共线性	AGAP000476	X	8271710	8275858	-
AS2_scf7180000696050	X	3A_4A	ASIC017093	253799	254944	-	79	共线性	AGAP000475	X	8264241	8269053	+
AS2_scf7180000696050	X	3A_4A	ASIC017095	257055	264163	-	80	共线性	AGAP001039	X	20009765	20017250	+
AS2_scf7180000696050	X	3A_4A	ASIC017099	290349	293229	+	80	共线性	AGAP001038	X	19963919	19965530	-
AS2_scf7180000696050	X	3A_4A	ASIC017100	295963	297624	+	80	共线性	AGAP001037	X	19938332	19941402	-
AS2_scf7180000696050	X	3A_4A	ASIC017102	299919	301085	-	80	共线性	AGAP001036	X	19935927	19937664	+
AS2_scf7180000696050	X	3A_4A	ASIC017111	369791	371788	-	81	共线性	AGAP000473	X	8188246	8190883	-
AS2_scf7180000696050	X	3A_4A	ASIC017113	395061	396802	+	81	共线性	AGAP000474	X	8221968	8225382	+
AS2_scf7180000696050	X	3A_4A	ASIC017118	416651	417811	+	81	共线性	AGAP013210	X	8242006	8256352	+
AS2_scf7180000696050	X	3A_4A	ASIC017121	437381	450083	+	82	共线性	AGAP001035	X	19923244	19929520	-
AS2_scf7180000696050	X	3A_4A	ASIC017132	516184	519439	+	82	共线性	AGAP001034	X	19832541	19834953	-
AS2_scf7180000696050	X	3A_4A	ASIC017133	533959	535689	-	82	共线性	AGAP001033	X	19814213	19815888	+
AS2_scf7180000696050	X	3A_4A	ASIC017135	544817	547944	-		共线性	AGAP000619	X	11219754	11222619	+
AS2_scf7180000696050	X	3A_4A	ASIC017136	551266	560093	-	83	共线性	AGAP000945	X	18285704	18293666	-
AS2_scf7180000696050	X	3A_4A	ASIC017137	563885	565032	-	83	共线性	AGAP000946	X	18300572	18301621	-
AS2_scf7180000696050	X	3A_4A	ASIC017139	567181	568197	+	83	共线性	AGAP013136	X	18313949	18315389	+
AS2_scf7180000696050	X	3A_4A	ASIC017140	568404	569175	-	83	共线性	AGAP000947	X	18315337	18316465	-
AS2_scf7180000696050	X	3A_4A	ASIC017142	571722	572742	-	83	共线性	AGAP000949	X	18322896	18324357	-
AS2_scf7180000696050	X	3A_4A	ASIC017143	573471	574405	-	83	共线性	AGAP000950	X	18326878	18328426	-
AS2_scf7180000696050	X	3A_4A	ASIC017144	574759	575384	+	84	共线性	AGAP000995	X	18984372	18985864	-
AS2_scf7180000696050	X	3A_4A	ASIC017145	575456	577203	-	84	共线性	AGAP000994	X	18982547	18985069	+
AS2_scf7180000696050	X	3A_4A	ASIC017146	579127	580453	-	84	共线性	AGAP000992	X	18978097	18979392	+
AS2_scf7180000696050	X	3A_4A	ASIC017147	582468	583718	-	84	共线性	AGAP000991	X	18974106	18975611	+
AS2_scf7180000696050	X	3A_4A	ASIC017148	585318	588708	+	85	共线性	AGAP000319	X	5662879	5676527	-
AS2_scf7180000696050	X	3A_4A	ASIC017157	651498	652173	+	85	共线性	AGAP000317	X	5610066	5616769	-
AS2_scf7180000696050	X	3A_4A	ASIC017164	718729	719400	-	85	共线性	AGAP000316	X	5542940	5544636	+
AS2_scf7180000696050	X	3A_4A	ASIC017165	727901	737466	+	85	共线性	AGAP000314	X	5511709	5522791	-
AS2_scf7180000696050	X	3A_4A	ASIC017167	753270	754924	+	85	共线性	AGAP000313	X	5495763	5503866	-
AS2_scf7180000696050	X	3A_4A	ASIC017168	756322	756906	+		共线性	AGAP013372	X	12645543	12646166	-
AS2_scf7180000696050	X	3A_4A	ASIC017169	760689	762501	-		共线性	AGAP000312	X	5489431	5491381	+
AS2_scf7180000696050	X	3A_4A	ASIC016899	771386	772360	-	86	共线性	AGAP000085	X	1433119	1435719	-
AS2_scf7180000696050	X	3A_4A	ASIC016901	787061	801182	-	86	共线性	AGAP000086	X	1448592	1478833	-
AS2_scf7180000696050	X	3A_4A	ASIC016907	847296	855633	+		共线性	AGAP000020	X	290994	299270	+
AS2_scf7180000696050	X	3A_4A	ASIC016908	856790	857518	-	87	共线性	AGAP000531	X	9491177	9492029	+
AS2_scf7180000696050	X	3A_4A	ASIC016910	857546	858672	-	87	共线性	AGAP000530	X	9489777	9491495	+
AS2_scf7180000696050	X	3A_4A	ASIC016911	859628	861095	+	88	共线性	AGAP013101	X	15552854	15554517	+
AS2_scf7180000696050	X	3A_4A	ASIC016912	862670	863758	+	88	共线性	AGAP000842	X	15559097	15560436	+
AS2_scf7180000696050	X	3A_4A	ASIC016913	864326	865479	-	88	共线性	AGAP000843	X	15562826	15564556	-
AS2_scf7180000696050	X	3A_4A	ASIC016915	873664	876209	-	88	共线性	AGAP000844	X	15570148	15577691	-
AS2_scf7180000696050	X	3A_4A	ASIC016924	947545	954546	+	88	共线性	AGAP000847	X	15618828	15688956	+
AS2_scf7180000696050	X	3A_4A	ASIC016925	959270	966214	-	88	共线性	AGAP000848	X	15693834	15707212	-
AS2_scf7180000696050	X	3A_4A	ASIC016926	968369	968539	-	88	共线性	AGAP000849	X	15717094	15717709	-
AS2_scf7180000696050	X	3A_4A	ASIC016928	973384	974711	+	88	共线性	AGAP000850	X	15720737	15722091	+
AS2_scf7180000696050	X	3A_4A	ASIC016929	975330	975802	-	88	共线性	AGAP000851	X	15724065	15725189	-
AS2_scf7180000696050	X	3A_4A	ASIC016932	981604	984081	-	88	共线性	AGAP000853	X	15745790	15749906	-
AS2_scf7180000696050	X	3A_4A	ASIC016933	996043	997260	-	88	共线性	AGAP000854	X	15755376	15765168	-
AS2_scf7180000696050	X	3A_4A	ASIC016937	1023925	1024793	-	88	共线性	AGAP000855	X	15783193	15784645	-
AS2_scf7180000696050	X	3A_4A	ASIC016938	1025541	1027442	+	88	共线性	AGAP000856	X	15786439	15788568	+
AS2_scf7180000696050	X	3A_4A	ASIC016939	1028264	1029567	-	88	共线性	AGAP000857	X	15790708	15792393	-
AS2_scf7180000696050	X	3A_4A	ASIC016940	1034652	1036769	-	88	共线性	AGAP013097	X	15800223	15802416	-
AS2_scf7180000696050	X	3A_4A	ASIC016944	1062728	1066065	+	88	共线性	AGAP012991	X	15826358	15829097	+
AS2_scf7180000696050	X	3A_4A	ASIC016945	1069216	1071818	-	88	共线性	AGAP000858	X	15833868	15836389	-
AS2_scf7180000696050	X	3A_4A	ASIC016946	1073778	1075040	+	88	共线性	AGAP000859	X	15837887	15839184	+
AS2_scf7180000696050	X	3A_4A	ASIC016947	1084299	1088437	+	88	共线性	AGAP000860	X	15841786	15848469	+
AS2_scf7180000696050	X	3A_4A	ASIC016948	1095771	1101056	-	88	共线性	AGAP000861	X	15861007	15868268	-
AS2_scf7180000696050	X	3A_4A	ASIC016949	1103317	1108083	+	88	共线性	AGAP000862	X	15870646	15874557	+
AS2_scf7180000696050	X	3A_4A	ASIC016960	1235245	1257829	+	88	共线性	AGAP000863	X	16012846	16027418	+
AS2_scf7180000696050	X	3A_4A	ASIC016967	1306031	1307505	+	89	共线性	AGAP000499	X	8771811	8777600	-
AS2_scf7180000696050	X	3A_4A	ASIC016968	1309449	1311601	-	89	共线性	AGAP000498	X	8762002	8764579	+
AS2_scf7180000696050	X	3A_4A	ASIC016969	1312505	1312813	+	89	共线性	AGAP000497	X	8757364	8758494	-
AS2_scf7180000696050	X	3A_4A	ASIC016970	1313558	1314248	-	89	共线性	AGAP000496	X	8755020	8755868	+
AS2_scf7180000696050	X	3A_4A	ASIC016978	1358872	1359563	-	90	共线性	AGAP000493	X	8703277	8704125	-
AS2_scf7180000696050	X	3A_4A	ASIC016979	1362049	1365833	-	90	共线性	AGAP013265	X	8705276	8710478	-
AS2_scf7180000696050	X	3A_4A	ASIC016984	1407354	1410198	-	91	共线性	AGAP000492	X	8688886	8694885	+
AS2_scf7180000696050	X	3A_4A	ASIC016985	1412535	1412867	+	91	共线性	AGAP000491	X	8681589	8682217	-
AS2_scf7180000696050	X	3A_4A	ASIC016988	1434138	1448913	+	91	共线性	AGAP000489	X	8635241	8652253	-
AS2_scf7180000696050	X	3A_4A	ASIC016996	1523987	1525243	-		共线性	AGAP000115	X	1865162	1866412	+
AS2_scf7180000696050	X	3A_4A	ASIC016999	1545680	1549890	-		共线性	AGAP000112	X	1798381	1835932	+
AS2_scf7180000696050	X	3A_4A	ASIC017002	1569101	1585665	+	92	共线性	AGAP000113	X	1805859	1816077	-
AS2_scf7180000696050	X	3A_4A	ASIC017004	1586984	1590093	+	92	共线性	AGAP013390	X	1799290	1802435	-
AS2_scf7180000696050	X	3A_4A	ASIC017006	1593327	1593806	+	93	共线性	AGAP000109	X	1792391	1793512	-
AS2_scf7180000696050	X	3A_4A	ASIC017007	1595279	1595880	+	93	共线性	AGAP000108	X	1788029	1789220	-
AS2_scf7180000696050	X	3A_4A	ASIC017013	1613127	1627653	-	93	共线性	AGAP000106	X	1752973	1765061	+
AS2_scf7180000696050	X	3A_4A	ASIC017014	1630091	1631881	-	94	共线性	AGAP000656	X	11705823	11708034	+
AS2_scf7180000696050	X	3A_4A	ASIC017015	1637003	1637329	+	94	共线性	AGAP000654	X	11692557	11695719	+
AS2_scf7180000696050	X	3A_4A	ASIC017017	1648447	1652997	+	94	共线性	AGAP000653	X	11683504	11686565	-
AS2_scf7180000696050	X	3A_4A	ASIC017023	1695596	1699017	+		共线性	AGAP000156	X	2734410	2742455	-
AS2_scf7180000696050	X	3A_4A	ASIC017040	1887229	1888414	+	95	共线性	AGAP013158	X	2540054	2540863	-
AS2_scf7180000696050	X	3A_4A	ASIC017044	1939813	1940933	-	95	共线性	AGAP000155	X	2489228	2490404	+
AS2_scf7180000696050	X	3A_4A	ASIC017047	1946767	1948528	-	95	共线性	AGAP000154	X	2485052	2486869	+
AS2_scf7180000696050	X	3A_4A	ASIC017049	1951827	1964496	-	95	共线性	AGAP000153	X	2466316	2477593	+
AS2_scf7180000696050	X	3A_4A	ASIC017054	2041337	2041663	+	95	共线性	AGAP000150	X	2405458	2406119	-
AS2_scf7180000696050	X	3A_4A	ASIC017055	2105328	2112731	-	95	共线性	AGAP000149	X	2338747	2346372	+
AS2_scf7180000696050	X	3A_4A	ASIC017056	2117252	2119446	+	95	共线性	AGAP000147	X	2331925	2334904	-
AS2_scf7180000696050	X	3A_4A	ASIC017058	2131663	2144844	-	95	共线性	AGAP000146	X	2307849	2318278	+
AS2_scf7180000696050	X	3A_4A	ASIC017061	2174167	2175008	+	95	共线性	AGAP000145	X	2217660	2233001	-
AS2_scf7180000696050	X	3A_4A	ASIC017065	2192871	2195397	+	95	共线性	AGAP000144	X	2190074	2196046	-
AS2_scf7180000696050	X	3A_4A	ASIC017067	2203259	2207151	+	95	共线性	AGAP000143	X	2180446	2185660	-
AS2_scf7180000696050	X	3A_4A	ASIC017068	2208774	2216355	-	95	共线性	AGAP000142	X	2170814	2177965	+
AS2_scf7180000696050	X	3A_4A	ASIC017070	2220926	2225866	+	95	共线性	AGAP000141	X	2158496	2166394	-
AS2_scf7180000696050	X	3A_4A	ASIC017071	2229998	2238755	-	95	共线性	AGAP000139	X	2144313	2149187	+
AS2_scf7180000696050	X	3A_4A	ASIC017074	2262429	2267503	+	96	共线性	AGAP000899	X	16998331	17000803	+
AS2_scf7180000696050	X	3A_4A	ASIC017076	2286900	2291217	+	96	共线性	AGAP000900	X	17009231	17023810	+
AS2_scf7180000696050	X	3A_4A	ASIC017077	2294888	2303415	-	96	共线性	AGAP000901	X	17030111	17042080	-
AS2_scf7180000696050	X	3A_4A	ASIC017078	2310216	2311990	+	96	共线性	AGAP000903	X	17044954	17051080	+
AS2_scf7180000696050	X	3A_4A	ASIC017083	2338336	2361558	+	96	共线性	AGAP000904	X	17077038	17099382	+
AS2_scf7180000696050	X	3A_4A	ASIC017085	2367926	2368237	+	96	共线性	AGAP000906	X	17099581	17107525	+
AS2_scf7180000696050	X	3A_4A	ASIC017087	2370752	2373939	+	96	共线性	AGAP000907	X	17122994	17124751	+
AS2_scf7180000696050	X	3A_4A	ASIC017091	2394356	2399468	-		共线性	AGAP000422	X	7593777	7598788	+
AS2_scf7180000695709	X	4A_5A	ASIC007628	29436	45883	+		共线性	AGAP000672	X	11856358	11875562	-
AS2_scf7180000695709	X	4A_5A	ASIC007661	65499	68020	+		共线性	AGAP001093	X	24094799	24142048	+
AS2_scf7180000695709	X	4A_5A	ASIC007672	70301	71072	-		共线性	AGAP000809	X	14838271	14839995	+
AS2_scf7180000695709	X	4A_5A	ASIC007694	77756	81196	-		共线性	AGAP001091	X	23957193	23998340	+
AS2_scf7180000695709	X	4A_5A	ASIC007557	87790	93133	-		共线性	AGAP001076	X	22937392	22947129	-
AS2_scf7180000695709	X	4A_5A	ASIC007579	111304	112330	+		共线性	AGAP001092	X	24086190	24087589	+
AS2_scf7180000695709	X	4A_5A	ASIC007590	124658	126742	-	97	共线性	AGAP000587	X	10498796	10500896	+
AS2_scf7180000695709	X	4A_5A	ASIC007601	143731	146389	-	97	共线性	AGAP000585	X	10410448	10477935	+
AS2_scf7180000695709	X	4A_5A	ASIC007640	353674	354918	-	97	共线性	AGAP000580	X	10205844	10206981	+
AS2_scf7180000695709	X	4A_5A	ASIC007642	365002	365922	+	98	共线性	AGAP000324	X	5732642	5734589	+
AS2_scf7180000695709	X	4A_5A	ASIC007643	367072	368990	-	98	共线性	AGAP013047	X	5737242	5739184	-
AS2_scf7180000695709	X	4A_5A	ASIC007644	369804	370676	+	98	共线性	AGAP000326	X	5748669	5749740	+
AS2_scf7180000695709	X	4A_5A	ASIC007645	370723	373544	-	98	共线性	AGAP000327	X	5751978	5755535	-
AS2_scf7180000695709	X	4A_5A	ASIC007646	378533	379643	-	98	共线性	AGAP000328	X	5759812	5767276	-
AS2_scf7180000695709	X	4A_5A	ASIC007647	384950	389452	+	98	共线性	AGAP000329	X	5774401	5780662	+
AS2_scf7180000695709	X	4A_5A	ASIC007648	392144	393487	-	98	共线性	AGAP000330	X	5784283	5786645	-
AS2_scf7180000695709	X	4A_5A	ASIC007649	395131	395840	+	99	共线性	AGAP000832	X	15378924	15383302	+
AS2_scf7180000695709	X	4A_5A	ASIC007651	396786	397403	-	99	共线性	AGAP000833	X	15383617	15388601	-
AS2_scf7180000695709	X	4A_5A	ASIC007654	411723	413758	+	99	共线性	AGAP000834	X	15414172	15423553	+
AS2_scf7180000695709	X	4A_5A	ASIC007655	414003	425811	-	99	共线性	AGAP028655	X	15438820	15449297	-
AS2_scf7180000695709	X	4A_5A	ASIC007656	431971	432681	-	99	共线性	AGAP013506	X	15470903	15471664	-
AS2_scf7180000695709	X	4A_5A	ASIC007663	487961	490911	+	99	共线性	AGAP000840	X	15536995	15539148	+
AS2_scf7180000695709	X	4A_5A	ASIC007664	492672	493031	-	99	共线性	AGAP000841	X	15543194	15548834	-
AS2_scf7180000695709	X	4A_5A	ASIC007665	497755	498832	+	100	共线性	AGAP000627	X	11283576	11289116	+
AS2_scf7180000695709	X	4A_5A	ASIC007667	507192	510536	-	100	共线性	AGAP000629	X	11320151	11323879	-
AS2_scf7180000695709	X	4A_5A	ASIC007669	521144	537405	-	100	共线性	AGAP000630	X	11335152	11352646	-
AS2_scf7180000695709	X	4A_5A	ASIC007670	541735	546006	-	100	共线性	AGAP000631	X	11356530	11363878	-
AS2_scf7180000695709	X	4A_5A	ASIC007671	549064	550617	+	100	共线性	AGAP000633	X	11369793	11372923	+
AS2_scf7180000695709	X	4A_5A	ASIC007673	553206	557560	-	100	共线性	AGAP000634	X	11376128	11379532	-
AS2_scf7180000695709	X	4A_5A	ASIC007674	559418	567432	-	100	共线性	AGAP000635	X	11387693	11397817	+
AS2_scf7180000695709	X	4A_5A	ASIC007675	568899	569633	+	100	共线性	AGAP000636	X	11400206	11401076	+
AS2_scf7180000695709	X	4A_5A	ASIC007676	572169	575595	+	100	共线性	AGAP000637	X	11407473	11411940	+
AS2_scf7180000695709	X	4A_5A	ASIC007677	580141	581319	+	100	共线性	AGAP000640	X	11416806	11417810	+
AS2_scf7180000695709	X	4A_5A	ASIC007678	582375	583256	-	100	共线性	AGAP000644	X	11428745	11429680	-
AS2_scf7180000695709	X	4A_5A	ASIC007679	584470	585309	-	100	共线性	AGAP000642	X	11422726	11423559	-
AS2_scf7180000695709	X	4A_5A	ASIC007685	646244	647270	-	100	共线性	AGAP000646	X	11508185	11520692	-
AS2_scf7180000695709	X	4A_5A	ASIC007690	721855	722747	+	101	共线性	AGAP000118	X	1937074	1938427	-
AS2_scf7180000695709	X	4A_5A	ASIC007691	723624	727495	-	101	共线性	AGAP000117	X	1929371	1935351	+
AS2_scf7180000695709	X	4A_5A	ASIC007693	732571	735491	+	101	共线性	AGAP000116	X	1919638	1924926	-
AS2_scf7180000695709	X	4A_5A	ASIC007698	775461	778174	+	102	共线性	AGAP000488	X	8579493	8602534	-
AS2_scf7180000695709	X	4A_5A	ASIC007701	813964	814821	-	102	共线性	AGAP000485	X	8537815	8538555	+
AS2_scf7180000695709	X	4A_5A	ASIC007704	853309	855707	+	102	共线性	AGAP000484	X	8487286	8509533	-
AS2_scf7180000695709	X	4A_5A	ASIC007708	885844	892072	-	102	共线性	AGAP000483	X	8442607	8451330	+
AS2_scf7180000695709	X	4A_5A	ASIC007709	893081	893397	+	103	共线性	AGAP000669	X	11840406	11841085	-
AS2_scf7180000695709	X	4A_5A	ASIC007710	895429	901561	-	103	共线性	AGAP000668	X	11832305	11837951	+
AS2_scf7180000695709	X	4A_5A	ASIC007713	915597	927534	+		共线性	AGAP000009	X	97670	114021	-
AS2_scf7180000695709	X	4A_5A	ASIC007714	929449	930778	+		共线性	AGAP001047	X	20424066	20427902	+
AS2_scf7180000695709	X	4A_5A	ASIC007547	935084	937257	+	104	共线性	AGAP000376	X	6869814	6872985	+
AS2_scf7180000695709	X	4A_5A	ASIC007548	937759	939875	-	104	共线性	AGAP000377	X	6873929	6876076	-
AS2_scf7180000695709	X	4A_5A	ASIC007549	940671	943765	-	105	共线性	AGAP000162	X	2832353	2836376	-
AS2_scf7180000695709	X	4A_5A	ASIC007550	950672	951332	-	105	共线性	AGAP000163	X	2843996	2846441	-
AS2_scf7180000695709	X	4A_5A	ASIC007551	952894	954090	-	105	共线性	AGAP000165	X	2849321	2851042	-
AS2_scf7180000695709	X	4A_5A	ASIC007552	955042	957440	-	105	共线性	AGAP000166	X	2853227	2855005	-
AS2_scf7180000695709	X	4A_5A	ASIC007558	976310	976861	-	106	共线性	AGAP000928	X	17501630	17503013	+
AS2_scf7180000695709	X	4A_5A	ASIC007559	979014	979538	+	106	共线性	AGAP000927	X	17495741	17498867	-
AS2_scf7180000695709	X	4A_5A	ASIC007561	986882	1000278	+	106	共线性	AGAP000926	X	17445750	17471498	-
AS2_scf7180000695709	X	4A_5A	ASIC007563	1007532	1010864	-	107	共线性	AGAP000168	X	2873968	2895064	+
AS2_scf7180000695709	X	4A_5A	ASIC007567	1035545	1039036	-	107	共线性	AGAP000167	X	2865740	2870153	+
AS2_scf7180000695709	X	4A_5A	ASIC007571	1046894	1048911	+		共线性	AGAP001064	X	22293009	22319374	-
AS2_scf7180000695709	X	4A_5A	ASIC007572	1049786	1052113	+	108	共线性	AGAP000158	X	2773938	2777011	+
AS2_scf7180000695709	X	4A_5A	ASIC007573	1057872	1078947	+	108	共线性	AGAP000159	X	2780430	2816494	+
AS2_scf7180000695709	X	4A_5A	ASIC007574	1100134	1134469	-	109	共线性	AGAP000243	X	4524427	4528734	-
AS2_scf7180000695709	X	4A_5A	ASIC007580	1201615	1202929	-	109	共线性	AGAP000245	X	4561819	4565900	-
AS2_scf7180000695709	X	4A_5A	ASIC007582	1209072	1210656	+		共线性	AGAP000652	X	11675679	11680429	-
AS2_scf7180000695709	X	4A_5A	ASIC007592	1300169	1305577	-		共线性	AGAP000185	X	3032330	3045852	-
AS2_scf7180000695709	X	4A_5A	ASIC007594	1324895	1326049	+	110	共线性	AGAP000890	X	16762946	16764551	-
AS2_scf7180000695709	X	4A_5A	ASIC007595	1328482	1331017	-	110	共线性	AGAP000889	X	16748348	16758001	+
AS2_scf7180000695709	X	4A_5A	ASIC007603	1366432	1367216	+	110	共线性	AGAP000888	X	16746634	16747763	-
AS2_scf7180000695709	X	4A_5A	ASIC007604	1367753	1368604	+	111	共线性	AGAP000761	X	13784275	13785443	-
AS2_scf7180000695709	X	4A_5A	ASIC007605	1368793	1369753	-	111	共线性	AGAP000760	X	13773040	13774708	+
AS2_scf7180000695709	X	4A_5A	ASIC007606	1370076	1370698	-	111	共线性	AGAP000759	X	13771893	13772921	+
AS2_scf7180000695709	X	4A_5A	ASIC007607	1371478	1372765	+	111	共线性	AGAP000758	X	13767757	13769567	-
AS2_scf7180000695709	X	4A_5A	ASIC007608	1373508	1374944	-	111	共线性	AGAP000757	X	13765206	13766963	+
AS2_scf7180000695709	X	4A_5A	ASIC007610	1380955	1383183	+	111	共线性	AGAP000756	X	13752966	13764965	-
AS2_scf7180000695709	X	4A_5A	ASIC007613	1386749	1389792	-	111	共线性	AGAP000755	X	13749445	13753936	+
AS2_scf7180000695709	X	4A_5A	ASIC007614	1394630	1400607	-	111	共线性	AGAP000754	X	13740179	13748423	+
AS2_scf7180000695709	X	4A_5A	ASIC007615	1405724	1407279	+		共线性	AGAP000951	X	18328709	18330466	+
AS2_scf7180000695709	X	4A_5A	ASIC007618	1415011	1416771	-		共线性	AGAP000781	X	14239442	14240165	-
AS2_scf7180000695709	X	4A_5A	ASIC007619	1416966	1437140	-		共线性	AGAP000368	X	6777035	6802684	+
AS2_scf7180000695709	X	4A_5A	ASIC007621	1443469	1448265	+	112	共线性	AGAP000552	X	9865446	9869766	-
AS2_scf7180000695709	X	4A_5A	ASIC007622	1448501	1451985	-	112	共线性	AGAP000551	X	9857331	9862712	+
AS2_scf7180000695709	X	4A_5A	ASIC007625	1454977	1460953	-	112	共线性	AGAP000550	X	9846923	9854196	+

## Sheet: Sheet2
An. sinensis									An. gambiae
Scaffold	Chromosome	Location	Gene	Gene start	Gene end	Orientation	Synteny block		Gene	Chromosome	Gene start	Gene end	Orientation	Synteny block
AS2_scf7180000695705	2R	6C	ASIC007172	77645	80027	-		共线性	AGAP007895	3R	2563728	2566453	+
AS2_scf7180000695705	2R	6C	ASIC007161	74619	76589	+		共线性	AGAP007896	3R	2567948	2570564	-
AS2_scf7180000695705	2R	6C	ASIC007150	71937	72846	-		共线性	AGAP007897	3R	2571447	2574285	+
AS2_scf7180000695705	2R	6C	ASIC007139	63817	69845	+		共线性	AGAP013719	3R	2576518	2583151	-
AS2_scf7180000695705	2R	6C	ASIC007462	56743	58032	-		共线性	AGAP007901	3R	2585748	2593117	+
AS2_scf7180000695705	2R	6C	ASIC007451	47316	53929	+		共线性	AGAP007902	3R	2595073	2602362	-
AS2_scf7180000695705	2R	6C	ASIC007440	43286	44526	+		共线性	AGAP007904	3R	2605246	2607179	-
AS2_scf7180000695705	2R	6C	ASIC007418	30467	39806	+		共线性	AGAP007905	3R	2610532	2619915	-
AS2_scf7180000695705	2R	6C	ASIC007407	21570	24124	+		共线性	AGAP007909	3R	2671044	2672384	-
AS2_scf7180000695705	2R	6C	ASIC007360	12285	14424	-		共线性	AGAP007911	3R	2717519	2720248	+
AS2_scf7180000695705	2R	6C	ASIC007249	11343	12092	+		共线性	AGAP007912	3R	2720280	2721392	-
AS2_scf7180000695705	2R	6C	ASIC007143	690627	691694	-		共线性	AGAP007860	3R	2331952	2333408	+
AS2_scf7180000695705	2R	6C	ASIC007141	688326	689268	-		共线性	AGAP007862	3R	2333554	2337601	+
AS2_scf7180000695705	2R	6C	ASIC007142	689562	690351	+		共线性	AGAP007861	3R	2333607	2334400	-
AS2_scf7180000695705	2R	6C	ASIC007140	674134	679465	-		共线性	AGAP007863	3R	2338629	2352971	+
AS2_scf7180000695705	2R	6C	ASIC007470	661491	665764	-		共线性	AGAP007865	3R	2359418	2366662	+
AS2_scf7180000695705	2R	6C	ASIC007469	657288	659367	+		共线性	AGAP007866	3R	2368647	2370615	-
AS2_scf7180000695705	2R	6C	ASIC007467	641069	651478	-		共线性	AGAP007868	3R	2391126	2393215	+
AS2_scf7180000695705	2R	6C	ASIC007466	639904	640780	+		共线性	AGAP007869	3R	2393397	2394486	-
AS2_scf7180000695705	2R	6C	ASIC007465	634804	638996	+		共线性	AGAP007870	3R	2394950	2400492	-
AS2_scf7180000695705	2R	6C	ASIC007463	631157	632475	-		共线性	AGAP007871	3R	2401595	2403740	+
AS2_scf7180000695705	2R	6C	ASIC007461	629549	630273	+		共线性	AGAP007872	3R	2403895	2405468	-
AS2_scf7180000695705	2R	6C	ASIC007460	620610	628473	-		共线性	AGAP007873	3R	2406093	2413891	+
AS2_scf7180000695705	2R	6C	ASIC007459	617344	620184	+		共线性	AGAP007874	3R	2414347	2417389	-
AS2_scf7180000695705	2R	6C	ASIC007458	615343	616908	-		共线性	AGAP007875	3R	2417794	2419754	+
AS2_scf7180000695705	2R	6C	ASIC007457	614840	615310	+		共线性	AGAP013741	3R	2419811	2420289	-
AS2_scf7180000695705	2R	6C	ASIC007456	600068	610478	-		共线性	AGAP007877	3R	2424915	2435748	+
AS2_scf7180000695705	2R	6C	ASIC007450	580027	581580	-		共线性	AGAP007878	3R	2456409	2458757	+
AS2_scf7180000695705	2R	6C	ASIC007449	577988	578996	-		共线性	AGAP007880	3R	2461233	2462248	+
AS2_scf7180000695705	2R	6C	ASIC007448	573605	574759	-		共线性	AGAP007881	3R	2462832	2464336	+
AS2_scf7180000695705	2R	6C	ASIC007447	572661	573422	+		共线性	AGAP007882	3R	2464384	2465190	-
AS2_scf7180000695705	2R	6C	ASIC007446	570210	572472	+		共线性	AGAP007883	3R	2465325	2467552	-
AS2_scf7180000695705	2R	6C	ASIC007445	569652	569897	-		共线性	AGAP007884	3R	2467651	2468034	+
AS2_scf7180000695705	2R	6C	ASIC007444	568425	569284	-		共线性	AGAP007885	3R	2468211	2469523	+
AS2_scf7180000695705	2R	6C	ASIC007443	563970	564458	+		共线性	AGAP007886	3R	2472343	2495188	-
AS2_scf7180000695705	2R	6C	ASIC007442	539803	542862	-		共线性	AGAP007887	3R	2509057	2512794	+
AS2_scf7180000695705	2R	6C	ASIC007441	532604	537621	+		共线性	AGAP007888	3R	2514846	2527095	-
AS2_scf7180000695705	2R	6C	ASIC007438	527437	528567	+		共线性	AGAP007890	3R	2528681	2529789	-
AS2_scf7180000695705	2R	6C	ASIC007437	523719	526935	-		共线性	AGAP007891	3R	2530399	2533785	+
AS2_scf7180000695705	2R	6C	ASIC007436	521117	522583	-		共线性	AGAP007889	3R	2534851	2537491	+
AS2_scf7180000695705	2R	6C	ASIC007434	499563	513745	+		共线性	AGAP007892	3R	2538559	2551401	-
AS2_scf7180000695705	2R	6C	ASIC007433	494861	498933	-		共线性	AGAP013758	3R	2792972	2797139	+
AS2_scf7180000695705	2R	6C	ASIC007432	489618	493727	-		共线性	AGAP007918	3R	2800260	2805333	+
AS2_scf7180000695705	2R	6C	ASIC007431	482231	487164	+		共线性	AGAP007919	3R	2807000	2813483	-
AS2_scf7180000695705	2R	6C	ASIC007430	475332	479292	-		共线性	AGAP007920	3R	2815239	2822435	+
AS2_scf7180000695705	2R	6C	ASIC007428	472097	475041	+		共线性	AGAP007921	3R	2822558	2826000	-
AS2_scf7180000695705	2R	6C	ASIC007424	459662	460126	+		共线性	AGAP007922	3R	2838172	2838815	-
AS2_scf7180000695705	2R	6C	ASIC007422	446983	454822	+		共线性	AGAP007923	3R	2839594	2853978	-
AS2_scf7180000695705	2R	6C	ASIC007421	405711	445156	+		共线性	AGAP007924	3R	2856038	2897844	-
AS2_scf7180000695705	2R	6C	ASIC007419	389414	395806	+		共线性	AGAP007925	3R	2908720	2916228	-
AS2_scf7180000695705	2R	6C	ASIC007417	385703	387896	+		共线性	AGAP007926	3R	2917078	2919655	-
AS2_scf7180000695705	2R	6C	ASIC007416	384209	384679	-		共线性	AGAP007927	3R	2920155	2921050	+
AS2_scf7180000695705	2R	6C	ASIC007415	370392	378347	-		共线性	AGAP007928	3R	2928852	2937432	+
AS2_scf7180000695705	2R	6C	ASIC007414	366167	366820	-		共线性	AGAP007929	3R	2940915	2941661	+
AS2_scf7180000695705	2R	6C	ASIC007410	291297	293768	+		共线性	AGAP007930	3R	3046904	3048440	-
AS2_scf7180000695705	2R	6C	ASIC007406	229719	230895	+		共线性	AGAP007932	3R	3126461	3127922	-
AS2_scf7180000695705	2R	6C	ASIC007405	215518	219119	-		共线性	AGAP007933	3R	3138988	3140001	+
AS2_scf7180000695705	2R	6C	ASIC007404	213768	214325	+		共线性	AGAP007934	3R	3141306	3144745	-
AS2_scf7180000695705	2R	6C	ASIC007402	200632	204093	+		共线性	AGAP007935	3R	3148064	3167157	-
AS2_scf7180000695705	2R	6C	ASIC007349	153223	154026	+		共线性	AGAP007937	3R	3212645	3213532	-
AS2_scf7180000695705	2R	6C	ASIC007338	149733	152744	-		共线性	AGAP007938	3R	3214448	3217145	+
AS2_scf7180000695705	2R	6C	ASIC007327	139133	148644	+		共线性	AGAP007939	3R	3217893	3222170	-
AS2_scf7180000695705	2R	6C	ASIC007316	136076	138148	-		共线性	AGAP007941	3R	3228355	3230699	+
AS2_scf7180000695705	2R	6C	ASIC007305	127241	135072	-		共线性	AGAP007942	3R	3231275	3241585	+
AS2_scf7180000695705	2R	6C	ASIC007294	115969	117428	-		共线性	AGAP007944	3R	3248131	3249703	+
AS2_scf7180000695705	2R	6C	ASIC007283	111295	112925	+		共线性	AGAP007945	3R	3250860	3252530	-
AS2_scf7180000695705	2R	6C	ASIC007261	108844	110492	+		共线性	AGAP007946	3R	3252732	3255036	-
AS2_scf7180000695705	2R	6C	ASIC007238	105010	106447	+		共线性	AGAP028024	3R	3258049	3259997	-
AS2_scf7180000695705	2R	6C	ASIC007227	95110	102287	+		共线性	AGAP007948	3R	3264641	3270557	-
AS2_scf7180000695705	2R	6C	ASIC007216	90596	91291	+		共线性	AGAP007950	3R	3273438	3275122	-
AS2_scf7180000695705	2R	6C	ASIC007205	87013	89068	-		共线性	AGAP007951	3R	3275939	3278326	+
AS2_scf7180000695705	2R	6C	ASIC007191	1227338	1227610	-		共线性	AGAP009527	3R	35368953	35369518	+
AS2_scf7180000695705	2R	6C	ASIC007190	1215868	1225677	-		共线性	AGAP009528	3R	35381848	35394920	+
AS2_scf7180000695705	2R	6C	ASIC007189	1212329	1214722	+		共线性	AGAP028642	3R	35395934	35398611	-
AS2_scf7180000695705	2R	6C	ASIC007188	1206918	1210685	+		共线性	AGAP009531	3R	35412251	35419761	-
AS2_scf7180000695705	2R	6C	ASIC007186	1195490	1196592	-		共线性	AGAP009532	3R	35427325	35428509	+
AS2_scf7180000695705	2R	6C	ASIC007185	1189720	1192733	+		共线性	AGAP009533	3R	35432310	35435232	-
AS2_scf7180000695705	2R	6C	ASIC007180	1138619	1138985	+		共线性	AGAP009534	3R	35498503	35499255	-
AS2_scf7180000695705	2R	6C	ASIC007173	1057208	1060869	+		共线性	AGAP009536	3R	35603244	35605141	-
AS2_scf7180000695705	2R	6C	ASIC007171	1048441	1054216	-		共线性	AGAP009538	3R	35609803	35614511	+
AS2_scf7180000695705	2R	6C	ASIC007170	1042152	1045800	+		共线性	AGAP009539	3R	35617194	35620867	-
AS2_scf7180000695705	2R	6C	ASIC007162	867596	875375	+		共线性	AGAP009542	3R	35891129	35892535	-
AS2_scf7180000695705	2R	6C	ASIC007160	848250	849191	-		共线性	AGAP009544	3R	35935093	35936044	+
AS2_scf7180000695705	2R	6C	ASIC007159	847199	847960	-		共线性	AGAP009545	3R	35936860	35938124	+
AS2_scf7180000695705	2R	6C	ASIC007157	843301	845302	+		共线性	AGAP009546	3R	35939518	35941664	-
AS2_scf7180000695705	2R	6C	ASIC007156	840125	842899	-		共线性	AGAP009547	3R	35943336	35946265	+
AS2_scf7180000695705	2R	6C	ASIC007153	816457	817342	+		共线性	AGAP028569	3R	35984146	35986026	-
AS2_scf7180000695705	2R	6C	ASIC007152	793976	794640	-		共线性	AGAP009549	3R	36017052	36017994	+
AS2_scf7180000695705	2R	6C	ASIC007151	784592	792208	+		共线性	AGAP009550	3R	36028604	36029909	-
AS2_scf7180000695705	2R	6C	ASIC007146	705312	770599	+		共线性	AGAP009554	3R	36050238	36117882	-
AS2_scf7180000695705	2R	6C	ASIC007144	692164	693000	-		共线性	AGAP009556	3R	36127568	36145659	+
AS2_scf7180000695705	2R	6C	ASIC007196	1250019	1265526	+		共线性	AGAP009522	3R	35289962	35356792	-
AS2_scf7180000695705	2R	6C	ASIC007199	1273474	1274235	-		共线性	AGAP009524	3R	35301464	35302597	+
AS2_scf7180000695705	2R	6C	ASIC007198	1271321	1272738	-		共线性	AGAP009525	3R	35302757	35304764	+
AS2_scf7180000695705	2R	6C	ASIC007197	1270725	1270949	+		共线性	AGAP009526	3R	35304956	35306673	-
AS2_scf7180000695705	2R	6C	ASIC007398	3126698	3128200	-		共线性	AGAP009414	3R	32357598	32359136	+
AS2_scf7180000695705	2R	6C	ASIC007397	3117573	3119391	-		共线性	AGAP009415	3R	32371546	32378721	+
AS2_scf7180000695705	2R	6C	ASIC007395	3048830	3051577	-		共线性	AGAP009420	3R	32779099	32781966	+
AS2_scf7180000695705	2R	6C	ASIC007389	2861099	2894691	-		共线性	AGAP009424	3R	32823579	32999404	+
AS2_scf7180000695705	2R	6C	ASIC007385	2726220	2727725	+		共线性	AGAP009426	3R	33183821	33184900	-
AS2_scf7180000695705	2R	6C	ASIC007381	2696989	2705576	+		共线性	AGAP009428	3R	33217282	33231939	-
AS2_scf7180000695705	2R	6C	ASIC007365	2550577	2554234	-		共线性	AGAP009432	3R	33474804	33478139	+
AS2_scf7180000695705	2R	6C	ASIC007364	2548975	2550027	+		共线性	AGAP009433	3R	33479122	33480740	-
AS2_scf7180000695705	2R	6C	ASIC007362	2545307	2546520	-		共线性	AGAP009434	3R	33482026	33483551	+
AS2_scf7180000695705	2R	6C	ASIC007359	2543742	2544833	-		共线性	AGAP009435	3R	33484068	33485295	+
AS2_scf7180000695705	2R	6C	ASIC007358	2542316	2543366	-		共线性	AGAP009436	3R	33485565	33486947	+
AS2_scf7180000695705	2R	6C	ASIC007357	2540538	2541575	-		共线性	AGAP009437	3R	33487582	33488632	+
AS2_scf7180000695705	2R	6C	ASIC007356	2537491	2540164	+		共线性	AGAP009438	3R	33488887	33491690	-
AS2_scf7180000695705	2R	6C	ASIC007355	2535657	2536969	-		共线性	AGAP009439	3R	33492000	33493483	+
AS2_scf7180000695705	2R	6C	ASIC007354	2526681	2533913	+		共线性	AGAP009441	3R	33496309	33501765	-
AS2_scf7180000695705	2R	6C	ASIC007352	2507273	2509757	-		共线性	AGAP009443	3R	33508377	33532252	+
AS2_scf7180000695705	2R	6C	ASIC007350	2501719	2503226	+		共线性	AGAP009445	3R	33534993	33537024	-
AS2_scf7180000695705	2R	6C	ASIC007348	2497604	2499734	+		共线性	AGAP009446	3R	33539496	33541618	-
AS2_scf7180000695705	2R	6C	ASIC007347	2489592	2495334	-		共线性	AGAP009447	3R	33543199	33551061	+
AS2_scf7180000695705	2R	6C	ASIC007346	2458009	2463829	-		共线性	AGAP009450	3R	33594923	33600086	+
AS2_scf7180000695705	2R	6C	ASIC007345	2451842	2457287	+		共线性	AGAP009451	3R	33600692	33612197	-
AS2_scf7180000695705	2R	6C	ASIC007344	2309526	2437086	-		共线性	AGAP009453	3R	33626306	33778241	+
AS2_scf7180000695705	2R	6C	ASIC007341	2283271	2289793	-		共线性	AGAP009457	3R	33787057	33808874	+
AS2_scf7180000695705	2R	6C	ASIC007340	2276970	2277656	+		共线性	AGAP009458	3R	33813353	33814045	-
AS2_scf7180000695705	2R	6C	ASIC007339	2275362	2276330	-		共线性	AGAP009459	3R	33814493	33815820	+
AS2_scf7180000695705	2R	6C	ASIC007336	2273463	2274544	+		共线性	AGAP009460	3R	33816468	33817799	-
AS2_scf7180000695705	2R	6C	ASIC007335	2257130	2262503	+		共线性	AGAP009461	3R	33869544	33876671	-
AS2_scf7180000695705	2R	6C	ASIC007334	2211814	2217880	-		共线性	AGAP009463	3R	33943638	33951119	+
AS2_scf7180000695705	2R	6C	ASIC007332	2189638	2201004	-		共线性	AGAP009464	3R	33956612	33975486	+
AS2_scf7180000695705	2R	6C	ASIC007326	2172979	2175635	-		共线性	AGAP009466	3R	33978414	34000999	+
AS2_scf7180000695705	2R	6C	ASIC007325	2169511	2171595	-		共线性	AGAP009467	3R	34003860	34006100	+
AS2_scf7180000695705	2R	6C	ASIC007324	2155468	2168818	-		共线性	AGAP009468	3R	34006805	34009475	+
AS2_scf7180000695705	2R	6C	ASIC007322	2144231	2145215	-		共线性	AGAP009473	3R	34029182	34036958	+
AS2_scf7180000695705	2R	6C	ASIC007311	2014786	2015697	-		共线性	AGAP009474	3R	34208504	34220987	+
AS2_scf7180000695705	2R	6C	ASIC007302	1914145	1926276	-		共线性	AGAP009477	3R	34352536	34367020	+
AS2_scf7180000695705	2R	6C	ASIC007300	1902987	1904789	-		共线性	AGAP009478	3R	34388885	34390004	+
AS2_scf7180000695705	2R	6C	ASIC007299	1897955	1902104	+		共线性	AGAP009479	3R	34393517	34397075	-
AS2_scf7180000695705	2R	6C	ASIC007298	1889802	1890753	+		共线性	AGAP009480	3R	34412358	34413336	-
AS2_scf7180000695705	2R	6C	ASIC007278	1766941	1769805	+		共线性	AGAP009481	3R	34574420	34575624	-
AS2_scf7180000695705	2R	6C	ASIC007277	1765146	1766903	+		共线性	AGAP009482	3R	34576921	34579363	-
AS2_scf7180000695705	2R	6C	ASIC007270	1706743	1707585	-		共线性	AGAP009484	3R	34644617	34645530	+
AS2_scf7180000695705	2R	6C	ASIC007269	1704879	1705406	+		共线性	AGAP009485	3R	34691867	34692805	-
AS2_scf7180000695705	2R	6C	ASIC007268	1701169	1704082	-		共线性	AGAP009486	3R	34693157	34697229	+
AS2_scf7180000695705	2R	6C	ASIC007267	1695440	1699785	+		共线性	AGAP009487	3R	34698322	34703418	-
AS2_scf7180000695705	2R	6C	ASIC007266	1691288	1694371	-		共线性	AGAP009488	3R	34704741	34708032	+
AS2_scf7180000695705	2R	6C	ASIC007265	1690453	1691052	+		共线性	AGAP009489	3R	34708406	34709391	-
AS2_scf7180000695705	2R	6C	ASIC007264	1689011	1689797	+		共线性	AGAP009490	3R	34709682	34710631	-
AS2_scf7180000695705	2R	6C	ASIC007263	1688020	1688427	-		共线性	AGAP009491	3R	34710674	34711477	+
AS2_scf7180000695705	2R	6C	ASIC007262	1686844	1687893	+		共线性	AGAP028740	3R	34711512	34712572	-
AS2_scf7180000695705	2R	6C	ASIC007260	1686598	1686816	+		共线性	AGAP028739	3R	34712588	34712841	-
AS2_scf7180000695705	2R	6C	ASIC007259	1686240	1686586	+		共线性	AGAP028741	3R	34712858	34713346	-
AS2_scf7180000695705	2R	6C	ASIC007258	1682177	1685784	+		共线性	AGAP009493	3R	34721510	34725375	-
AS2_scf7180000695705	2R	6C	ASIC007255	1673835	1675029	-		共线性	AGAP009495	3R	34733788	34735007	+
AS2_scf7180000695705	2R	6C	ASIC007254	1668441	1672040	-		共线性	AGAP009496	3R	34735754	34742388	+
AS2_scf7180000695705	2R	6C	ASIC007253	1665092	1666810	+		共线性	AGAP009497	3R	34744428	34746143	-
AS2_scf7180000695705	2R	6C	ASIC007252	1656020	1657675	-		共线性	AGAP009498	3R	34755650	34758602	+
AS2_scf7180000695705	2R	6C	ASIC007251	1653493	1654296	-		共线性	AGAP009499	3R	34761139	34761978	+
AS2_scf7180000695705	2R	6C	ASIC007248	1646612	1648765	+		共线性	AGAP009500	3R	34768056	34769658	-
AS2_scf7180000695705	2R	6C	ASIC007239	1514999	1516867	+		共线性	AGAP009503	3R	34959674	34961344	-
AS2_scf7180000695705	2R	6C	ASIC007237	1513805	1514487	-		共线性	AGAP009504	3R	34962466	34963077	+
AS2_scf7180000695705	2R	6C	ASIC007236	1511372	1513538	+		共线性	AGAP009505	3R	34963390	34965774	-
AS2_scf7180000695705	2R	6C	ASIC007235	1509692	1510878	-		共线性	AGAP009506	3R	34966165	34967364	+
AS2_scf7180000695705	2R	6C	ASIC007234	1508499	1509392	+		共线性	AGAP009507	3R	34967760	34968950	-
AS2_scf7180000695705	2R	6C	ASIC007233	1506893	1507567	-		共线性	AGAP009508	3R	34969706	34970901	+
AS2_scf7180000695705	2R	6C	ASIC007232	1503015	1505961	-		共线性	AGAP009509	3R	34973060	34976602	+
AS2_scf7180000695705	2R	6C	ASIC007231	1500642	1501574	+		共线性	AGAP009510	3R	34977878	34981572	-
AS2_scf7180000695705	2R	6C	ASIC007230	1485074	1496857	+		共线性	AGAP009511	3R	34991168	35004104	-
AS2_scf7180000695705	2R	6C	ASIC007228	1474623	1475885	-		共线性	AGAP009512	3R	35021624	35023250	+
AS2_scf7180000695705	2R	6C	ASIC007226	1470651	1474259	+		共线性	AGAP009513	3R	35025588	35030224	-
AS2_scf7180000695705	2R	6C	ASIC007223	1453687	1457857	-		共线性	AGAP009514	3R	35049851	35054224	+
AS2_scf7180000695705	2R	6C	ASIC007221	1446525	1449991	+		共线性	AGAP009515	3R	35054613	35076625	-
AS2_scf7180000695705	2R	6C	ASIC007220	1435243	1436782	-		共线性	AGAP028568	3R	35069404	35071105	+
AS2_scf7180000695705	2R	6C	ASIC007219	1433703	1435174	+		共线性	AGAP028599	3R	35071221	35072873	-
AS2_scf7180000695705	2R	6C	ASIC007218	1408605	1422279	+		共线性	AGAP009516	3R	35087736	35091258	-
AS2_scf7180000695705	2R	6C	ASIC007212	1389627	1393628	+		共线性	AGAP009518	3R	35131422	35136776	-
AS2_scf7180000695705	2R	6C	ASIC007210	1361202	1362812	+		共线性	AGAP009519	3R	35175416	35178788	-
AS2_scf7180000695705	2R	6C	ASIC007209	1339089	1340587	-		共线性	AGAP009520	3R	35206072	35207685	+
AS2_scf7180000695705	2R	6C	ASIC007208	1331805	1336994	+		共线性	AGAP009521	3R	35211557	35212543	-
AS2_scf7180000695705	2R	6C	ASIC007200	1275369	1277542	+		共线性	AGAP009523	3R	35297894	35300806	-
AS2_scf7180000695681	2R	7B	ASIC006449	193858	197187	-		共线性	AGAP009392	3R	32033307	32034744	+
AS2_scf7180000695681	2R	7B	ASIC006438	192118	193472	-		共线性	AGAP009394	3R	32038179	32039618	+
AS2_scf7180000695681	2R	7B	ASIC006743	95072	97991	-		共线性	AGAP009400	3R	32132052	32216768	+
AS2_scf7180000695681	2R	7B	ASIC006732	87879	88868	+		共线性	AGAP009402	3R	32225167	32226168	-
AS2_scf7180000695681	2R	7B	ASIC006699	27720	32159	-		共线性	AGAP009403	3R	32301162	32306700	+
AS2_scf7180000695681	2R	7B	ASIC006593	21750	23945	-		共线性	AGAP009404	3R	32311205	32313124	+
AS2_scf7180000695681	2R	7B	ASIC006482	20992	21540	+		共线性	AGAP009405	3R	32315535	32317217	-
AS2_scf7180000695681	2R	7B	ASIC006460	197461	198394	-		共线性	AGAP009111	3R	25747232	25748570	-
AS2_scf7180000695681	2R	7B	ASIC006373	727406	728102	-		共线性	AGAP009325	3R	31270801	31272465	+
AS2_scf7180000695681	2R	7B	ASIC006763	697561	697812	+		共线性	AGAP009327	3R	31342210	31342572	-
AS2_scf7180000695681	2R	7B	ASIC006755	605913	609285	-		共线性	AGAP009330	3R	31447219	31460565	+
AS2_scf7180000695681	2R	7B	ASIC006749	572777	582784	-		共线性	AGAP009331	3R	31485838	31501564	+
AS2_scf7180000695681	2R	7B	ASIC006748	566190	569195	-		共线性	AGAP009332	3R	31506881	31509139	+
AS2_scf7180000695681	2R	7B	ASIC006746	557239	559752	+		共线性	AGAP009333	3R	31516881	31520891	-
AS2_scf7180000695681	2R	7B	ASIC006744	545933	546559	+		共线性	AGAP009334	3R	31531022	31532801	-
AS2_scf7180000695681	2R	7B	ASIC006742	544163	545093	-		共线性	AGAP009335	3R	31533114	31534700	+
AS2_scf7180000695681	2R	7B	ASIC006741	543156	543953	+		共线性	AGAP009336	3R	31534665	31535614	-
AS2_scf7180000695681	2R	7B	ASIC006740	540583	542518	-		共线性	AGAP009337	3R	31535924	31538209	+
AS2_scf7180000695681	2R	7B	ASIC006739	538173	539801	+		共线性	AGAP009338	3R	31538532	31540376	-
AS2_scf7180000695681	2R	7B	ASIC006738	534570	537573	-		共线性	AGAP009339	3R	31540795	31543833	+
AS2_scf7180000695681	2R	7B	ASIC006737	531246	533116	-		共线性	AGAP009341	3R	31545045	31547555	+
AS2_scf7180000695681	2R	7B	ASIC006736	526289	528109	-		共线性	AGAP009342	3R	31556477	31558957	+
AS2_scf7180000695681	2R	7B	ASIC006735	516061	525122	+		共线性	AGAP009344	3R	31564662	31568936	-
AS2_scf7180000695681	2R	7B	ASIC006733	509233	511277	+		共线性	AGAP009347	3R	31574719	31576882	-
AS2_scf7180000695681	2R	7B	ASIC006729	500783	502293	+		共线性	AGAP009348	3R	31577904	31586407	-
AS2_scf7180000695681	2R	7B	ASIC006728	497409	500189	-		共线性	AGAP013753	3R	31586834	31589271	+
AS2_scf7180000695681	2R	7B	ASIC006726	484875	488036	+		共线性	AGAP009350	3R	31597663	31601199	-
AS2_scf7180000695681	2R	7B	ASIC006693	346360	347952	+		共线性	AGAP009363	3R	31793155	31795094	-
AS2_scf7180000695681	2R	7B	ASIC006649	335431	336783	-		共线性	AGAP009365	3R	31804486	31805861	+
AS2_scf7180000695681	2R	7B	ASIC006638	332055	334621	+		共线性	AGAP009366	3R	31807985	31808730	-
AS2_scf7180000695681	2R	7B	ASIC006627	328923	329926	-		共线性	AGAP009379	3R	31864465	31865543	+
AS2_scf7180000695681	2R	7B	ASIC006616	326933	327926	+		共线性	AGAP009380	3R	31866871	31868107	-
AS2_scf7180000695681	2R	7B	ASIC006605	323580	324898	+		共线性	AGAP009381	3R	31870518	31872069	-
AS2_scf7180000695681	2R	7B	ASIC006560	315133	316136	+		共线性	AGAP009386	3R	31912083	31913381	-
AS2_scf7180000695681	2R	7B	ASIC006527	306455	307338	+		共线性	AGAP028142	3R	31923492	31928332	-
AS2_scf7180000695681	2R	7B	ASIC006494	293036	294418	+		共线性	AGAP009388	3R	31930954	31938749	-
AS2_scf7180000695681	2R	7B	ASIC006483	271052	285196	+		共线性	AGAP009389	3R	31942431	32078060	-
AS2_scf7180000695681	2R	7B	ASIC006374	728804	729691	+		共线性	AGAP009323	3R	31266937	31268285	+
AS2_scf7180000695681	2R	7B	ASIC006375	730260	731412	-		共线性	AGAP009324	3R	31268756	31270480	-
AS2_scf7180000695681	2R	7B	ASIC006389	810431	813376	-		共线性	AGAP009310	3R	31137873	31163226	+
AS2_scf7180000695681	2R	7B	ASIC006387	798745	799711	-		共线性	AGAP009311	3R	31167033	31176230	+
AS2_scf7180000695681	2R	7B	ASIC006386	792827	796232	-		共线性	AGAP009312	3R	31177199	31186089	+
AS2_scf7180000695681	2R	7B	ASIC006385	791523	792424	-		共线性	AGAP009313	3R	31186323	31187434	+
AS2_scf7180000695681	2R	7B	ASIC006384	786092	787722	-		共线性	AGAP009314	3R	31192630	31194592	+
AS2_scf7180000695681	2R	7B	ASIC006381	751926	775135	-		共线性	AGAP009315	3R	31206795	31238455	+
AS2_scf7180000695681	2R	7B	ASIC006380	748293	749391	-		共线性	AGAP009316	3R	31241289	31242351	+
AS2_scf7180000695681	2R	7B	ASIC006379	745642	747811	+		共线性	AGAP009317	3R	31242430	31247670	-
AS2_scf7180000695681	2R	7B	ASIC006378	738597	742461	+		共线性	AGAP009319	3R	31248897	31253057	-
AS2_scf7180000695681	2R	7B	ASIC006377	733506	734954	-		共线性	AGAP009321	3R	31263733	31265040	+
AS2_scf7180000695681	2R	7B	ASIC006376	732609	733219	-		共线性	AGAP009322	3R	31265521	31266790	+
AS2_scf7180000695681	2R	7B	ASIC006392	817673	819532	-		共线性	AGAP009320	3R	31261163	31263584	-
AS2_scf7180000695681	2R	7B	ASIC006419	990733	993177	-		共线性	AGAP008426	3R	10597035	10599539	+
AS2_scf7180000695681	2R	7B	ASIC006418	988906	990654	+		共线性	AGAP008427	3R	10599615	10601435	-
AS2_scf7180000695681	2R	7B	ASIC006417	987775	988407	-		共线性	AGAP008428	3R	10601656	10602411	+
AS2_scf7180000695681	2R	7B	ASIC006415	984468	985213	-		共线性	AGAP008431	3R	10610688	10611628	+
AS2_scf7180000695681	2R	7B	ASIC006414	980800	982891	-		共线性	AGAP008432	3R	10611821	10616468	+
AS2_scf7180000695681	2R	7B	ASIC006412	975770	978738	+		共线性	AGAP008433	3R	10617028	10624672	-
AS2_scf7180000695681	2R	7B	ASIC006409	923697	924181	+		共线性	AGAP008434	3R	10686978	10687613	-
AS2_scf7180000695681	2R	7B	ASIC006406	896993	902884	-		共线性	AGAP008435	3R	10708507	10716911	+
AS2_scf7180000695681	2R	7B	ASIC006404	889648	894367	-		共线性	AGAP008436	3R	10719260	10724153	+
AS2_scf7180000695681	2R	7B	ASIC006403	881877	887173	-		共线性	AGAP008437	3R	10726455	10732052	+
AS2_scf7180000695681	2R	7B	ASIC006402	871814	880760	-		共线性	AGAP028128	3R	10733163	10738100	+
AS2_scf7180000695681	2R	7B	ASIC006400	835822	842043	-		共线性	AGAP027984	3R	10778055	10784441	+
AS2_scf7180000695681	2R	7B	ASIC006397	829878	830675	+		共线性	AGAP028554	3R	10787452	10791541	-
AS2_scf7180000695681	2R	7B	ASIC006396	827221	828433	-		共线性	AGAP028555	3R	10793963	10795847	+
AS2_scf7180000695681	2R	7B	ASIC006420	994708	995505	-		共线性	AGAP028567	3R	31368242	31373591	-
AS2_scf7180000695681	2R	7B	ASIC006421	995736	996743	+		共线性	AGAP008424	3R	10594562	10595671	-
AS2_scf7180000695681	2R	7B	ASIC006422	997044	998476	+		共线性	AGAP008416	3R	10520950	10523122	+
AS2_scf7180000695681	2R	7B	ASIC006423	999420	1002387	+		共线性	AGAP028199	3R	10525198	10526913	+
AS2_scf7180000695681	2R	7B	ASIC006424	1020607	1021870	-		共线性	AGAP008417	3R	10551394	10553170	-
AS2_scf7180000695681	2R	7B	ASIC006425	1022892	1027533	+		共线性	AGAP008418	3R	10554088	10558873	+
AS2_scf7180000695681	2R	7B	ASIC006426	1031580	1032432	-		共线性	AGAP008419	3R	10563171	10566644	-
AS2_scf7180000695681	2R	7B	ASIC006428	1034330	1034727	+		共线性	AGAP008420	3R	10567079	10567579	+
AS2_scf7180000695681	2R	7B	ASIC006431	1041899	1042324	+		共线性	AGAP008422	3R	10577083	10577785	+
AS2_scf7180000695681	2R	7B	ASIC006433	1049234	1051497	+		共线性	AGAP028093	3R	10586434	10590232	+
AS2_scf7180000695681	2R	7B	ASIC006434	1053860	1054968	-		共线性	AGAP008423	3R	10577993	10593987	-
AS2_scf7180000695681	2R	7B	ASIC006444	1097672	1097932	-		共线性	AGAP028035	3R	10484775	10485062	+
AS2_scf7180000695681	2R	7B	ASIC006443	1094252	1097212	-		共线性	AGAP008411	3R	10485321	10490295	+
AS2_scf7180000695681	2R	7B	ASIC006442	1084859	1087689	+		共线性	AGAP008412	3R	10498385	10509344	-
AS2_scf7180000695681	2R	7B	ASIC006440	1073322	1076714	+		共线性	AGAP008413	3R	10512327	10515851	-
AS2_scf7180000695681	2R	7B	ASIC006439	1070424	1071377	-		共线性	AGAP008414	3R	10518006	10519257	+
AS2_scf7180000695681	2R	7B	ASIC006437	1069065	1070303	+		共线性	AGAP008415	3R	10519401	10520597	-
AS2_scf7180000695681	2R	7B	ASIC006446	1120115	1123366	-		共线性	AGAP009237	3R	29087753	29091643	+
AS2_scf7180000695681	2R	7B	ASIC006445	1108355	1115175	+		共线性	AGAP009239	3R	29093874	29103367	-
AS2_scf7180000695681	2R	7B	ASIC006447	1124367	1126009	+		共线性	AGAP009080	3R	25447579	25449379	+
AS2_scf7180000695681	2R	7B	ASIC006448	1126327	1126935	-		共线性	AGAP009081	3R	25449435	25450733	-
AS2_scf7180000695681	2R	7B	ASIC006450	1127836	1129329	+		共线性	AGAP009082	3R	25451065	25452555	+
AS2_scf7180000695681	2R	7B	ASIC006451	1132155	1133402	+		共线性	AGAP009083	3R	25453261	25459303	+
AS2_scf7180000695681	2R	7B	ASIC006453	1140287	1140900	-		共线性	AGAP009084	3R	25465559	25466264	-
AS2_scf7180000695681	2R	7B	ASIC006454	1149642	1151705	+		共线性	AGAP009085	3R	25470858	25477994	+
AS2_scf7180000695681	2R	7B	ASIC006457	1166381	1169844	+		共线性	AGAP009087	3R	25482136	25497115	+
AS2_scf7180000695681	2R	7B	ASIC006458	1171356	1173735	-		共线性	AGAP009088	3R	25498184	25501754	-
AS2_scf7180000695681	2R	7B	ASIC006459	1197089	1198596	-		共线性	AGAP009089	3R	25526361	25527858	-
AS2_scf7180000695681	2R	7B	ASIC006463	1213418	1215209	-		共线性	AGAP009090	3R	25546478	25548206	-
AS2_scf7180000695681	2R	7B	ASIC006464	1219671	1223776	-		共线性	AGAP009091	3R	25553716	25561129	-
AS2_scf7180000695681	2R	7B	ASIC006465	1230141	1232960	-		共线性	AGAP009093	3R	25567887	25570730	-
AS2_scf7180000695681	2R	7B	ASIC006466	1233413	1234558	-		共线性	AGAP009094	3R	25571785	25573885	-
AS2_scf7180000695681	2R	7B	ASIC006467	1235752	1238268	+		共线性	AGAP028421	3R	15392782	15395325	+
AS2_scf7180000695681	2R	7B	ASIC006468	1238455	1239730	-		共线性	AGAP028145	3R	15398758	15400367	-
AS2_scf7180000695681	2R	7B	ASIC006469	1242073	1250217	+		共线性	AGAP008698	3R	15402215	15413725	+
AS2_scf7180000695681	2R	7B	ASIC006470	1255845	1256762	+		共线性	AGAP028045	3R	15422576	15423530	+
AS2_scf7180000695681	2R	7B	ASIC006477	1323338	1330208	+		共线性	AGAP008700	3R	15518787	15528023	+
AS2_scf7180000695681	2R	7B	ASIC006478	1332288	1332924	+		共线性	AGAP028088	3R	15533121	15533775	+
AS2_scf7180000695681	2R	7B	ASIC006484	1373414	1378446	+		共线性	AGAP028141	3R	15603861	15608581	+
AS2_scf7180000695681	2R	7B	ASIC006486	1384604	1395093	-		共线性	AGAP008702	3R	15615162	15633369	-
AS2_scf7180000695681	2R	7B	ASIC006487	1418472	1419592	-		共线性	AGAP008704	3R	15669375	15670763	-
AS2_scf7180000695681	2R	7B	ASIC006489	1436520	1438107	-		共线性	AGAP008705	3R	15678596	15689149	-
AS2_scf7180000695681	2R	7B	ASIC006499	1523262	1525435	-		共线性	AGAP008706	3R	15818015	15820208	-
AS2_scf7180000695681	2R	7B	ASIC006500	1530820	1531406	+		共线性	AGAP008707	3R	15820662	15821559	+
AS2_scf7180000695681	2R	7B	ASIC006501	1535257	1536408	-		共线性	AGAP008708	3R	15829302	15830494	-
AS2_scf7180000695681	2R	7B	ASIC006502	1564173	1567323	-		共线性	AGAP008711	3R	15872602	15925670	-
AS2_scf7180000695681	2R	7B	ASIC006504	1598947	1617303	-		共线性	AGAP008712	3R	15929030	15973388	-
AS2_scf7180000695681	2R	7B	ASIC006506	1618810	1619920	-		共线性	AGAP028557	3R	15976409	15977813	-
AS2_scf7180000695681	2R	7B	ASIC006507	1621477	1621959	-		共线性	AGAP008715	3R	15987986	15988612	-
AS2_scf7180000695681	2R	7B	ASIC006508	1623488	1625586	-		共线性	AGAP008716	3R	15989730	15992075	-
AS2_scf7180000695681	2R	7B	ASIC006509	1626166	1627283	+		共线性	AGAP008717	3R	15992541	15994072	+
AS2_scf7180000695681	2R	7B	ASIC006510	1630823	1637883	+		共线性	AGAP028061	3R	16001224	16008982	+
AS2_scf7180000695681	2R	7B	ASIC006511	1639683	1644017	+		共线性	AGAP008718	3R	16010795	16015693	+
AS2_scf7180000695681	2R	7B	ASIC006512	1649130	1649618	+		共线性	AGAP008719	3R	16020369	16021396	+
AS2_scf7180000695681	2R	7B	ASIC006513	1650246	1652091	-		共线性	AGAP008720	3R	16023330	16029858	-
AS2_scf7180000695681	2R	7B	ASIC006515	1656630	1666482	-		共线性	AGAP008721	3R	16032802	16042062	-
AS2_scf7180000695681	2R	7B	ASIC006517	1669830	1672238	+		共线性	AGAP008723	3R	16061039	16063498	+
AS2_scf7180000695681	2R	7B	ASIC006518	1673387	1674346	-		共线性	AGAP028073	3R	16065746	16067161	-
AS2_scf7180000695681	2R	7B	ASIC006519	1675641	1676576	-		共线性	AGAP008724	3R	16067602	16069167	-
AS2_scf7180000695681	2R	7B	ASIC006520	1677002	1678738	-		共线性	AGAP008725	3R	16069773	16071646	-
AS2_scf7180000695681	2R	7B	ASIC006526	1744183	1746904	+		共线性	AGAP008726	3R	16150604	16154551	+
AS2_scf7180000695681	2R	7B	ASIC006528	1749702	1750304	+		共线性	AGAP008727	3R	16157743	16159238	+
AS2_scf7180000695681	2R	7B	ASIC006529	1750782	1753916	-		共线性	AGAP008728	3R	16160143	16163329	-
AS2_scf7180000695681	2R	7B	ASIC006530	1754876	1756125	+		共线性	AGAP008729	3R	16165367	16166763	+
AS2_scf7180000695681	2R	7B	ASIC006531	1756789	1757453	-		共线性	AGAP008730	3R	16167433	16168524	-
AS2_scf7180000695681	2R	7B	ASIC006532	1762102	1765171	-		共线性	AGAP008731	3R	16180169	16183365	-
AS2_scf7180000695681	2R	7B	ASIC006533	1767138	1771052	-		共线性	AGAP008732	3R	16187006	16194150	-
AS2_scf7180000695681	2R	7B	ASIC006534	1776072	1781432	-		共线性	AGAP028052	3R	16203808	16209491	-
AS2_scf7180000695681	2R	7B	ASIC006535	1783259	1787181	-		共线性	AGAP008734	3R	16217572	16236334	-
AS2_scf7180000695681	2R	7B	ASIC006546	1858227	1859357	-		共线性	AGAP008735	3R	16320519	16321780	-
AS2_scf7180000695681	2R	7B	ASIC006547	1860298	1863191	-		共线性	AGAP008736	3R	16325486	16328010	-
AS2_scf7180000695681	2R	7B	ASIC006548	1864434	1865001	+		共线性	AGAP028097	3R	16329395	16330743	+
AS2_scf7180000695681	2R	7B	ASIC006551	1901871	1919327	+		共线性	AGAP008737	3R	16331255	16387753	+
AS2_scf7180000695681	2R	7B	ASIC006562	2124870	2193413	+		共线性	AGAP008742	3R	16675792	16780824	+
AS2_scf7180000695681	2R	7B	ASIC006565	2231963	2234973	+		共线性	AGAP008745	3R	16829281	16832317	+
AS2_scf7180000695681	2R	7B	ASIC006567	2246320	2251900	-		共线性	AGAP008746	3R	16856685	16865502	-
AS2_scf7180000695681	2R	7B	ASIC006568	2252820	2255657	+		共线性	AGAP008747	3R	16866272	16868254	+
AS2_scf7180000695681	2R	7B	ASIC006570	2259249	2262876	+		共线性	AGAP008749	3R	16873221	16877560	+
AS2_scf7180000695681	2R	7B	ASIC006572	2291441	2311392	-		共线性	AGAP008750	3R	16968144	16999195	-
AS2_scf7180000695681	2R	7B	ASIC006573	2313845	2315466	+		共线性	AGAP028558	3R	17002152	17004116	+
AS2_scf7180000695681	2R	7B	ASIC006576	2363837	2364923	-		共线性	AGAP008751	3R	17079474	17080343	-
AS2_scf7180000695681	2R	7B	ASIC006578	2368837	2373024	+		共线性	AGAP008752	3R	17088640	17092062	+
AS2_scf7180000695681	2R	7B	ASIC006579	2373825	2374097	+		共线性	AGAP008753	3R	17092835	17093585	+
AS2_scf7180000695681	2R	7B	ASIC006580	2377959	2395713	+		共线性	AGAP008755	3R	17094487	17122781	+
AS2_scf7180000695681	2R	7B	ASIC006581	2402067	2403567	-		共线性	AGAP008756	3R	17129227	17131455	-
AS2_scf7180000695681	2R	7B	ASIC006583	2404211	2405049	+		共线性	AGAP008757	3R	17131816	17133016	+
AS2_scf7180000695681	2R	7B	ASIC006585	2408179	2410333	+		共线性	AGAP008759	3R	17137047	17139240	+
AS2_scf7180000695681	2R	7B	ASIC006586	2410646	2412442	-		共线性	AGAP008760	3R	17140293	17142326	-
AS2_scf7180000695681	2R	7B	ASIC006587	2413142	2413789	+		共线性	AGAP008761	3R	17142643	17143928	+
AS2_scf7180000695681	2R	7B	ASIC006590	2428597	2431419	-		共线性	AGAP008763	3R	17163723	17173826	-
AS2_scf7180000695681	2R	7B	ASIC006591	2443861	2463932	-		共线性	AGAP008764	3R	17183855	17215898	-
AS2_scf7180000695681	2R	7B	ASIC006592	2468089	2469042	+		共线性	AGAP008765	3R	17214848	17215765	+
AS2_scf7180000695681	2R	7B	ASIC006598	2540391	2555943	+		共线性	AGAP008766	3R	17318705	17333645	+
AS2_scf7180000695681	2R	7B	ASIC006599	2558007	2578441	-		共线性	AGAP008767	3R	17336289	17360706	-
AS2_scf7180000695681	2R	7B	ASIC006600	2580235	2581413	+		共线性	AGAP008768	3R	17363744	17365304	+
AS2_scf7180000695681	2R	7B	ASIC006601	2582498	2590192	-		共线性	AGAP008769	3R	17366324	17369142	-
AS2_scf7180000695681	2R	7B	ASIC006602	2591366	2599972	-		共线性	AGAP008770	3R	17382306	17386996	-
AS2_scf7180000695681	2R	7B	ASIC006607	2608830	2609828	+		共线性	AGAP008771	3R	17387770	17388627	+
AS2_scf7180000695681	2R	7B	ASIC006608	2610009	2611508	-		共线性	AGAP008772	3R	17388862	17390556	-
AS2_scf7180000695681	2R	7B	ASIC006609	2612085	2612912	+		共线性	AGAP008774	3R	17391964	17393051	+
AS2_scf7180000695681	2R	7B	ASIC006611	2625577	2630209	-		共线性	AGAP008775	3R	17412904	17442112	-
AS2_scf7180000695681	2R	7B	ASIC006619	2757978	2776914	-		共线性	AGAP008778	3R	17601493	17645346	-
AS2_scf7180000695681	2R	7B	ASIC006622	2826902	2827711	+		共线性	AGAP008779	3R	17727806	17728715	+
AS2_scf7180000695681	2R	7B	ASIC006624	2847242	2848441	+		共线性	AGAP008780	3R	17743980	17752914	+
AS2_scf7180000695681	2R	7B	ASIC006625	2849921	2851969	-		共线性	AGAP008781	3R	17754120	17756115	-
AS2_scf7180000695681	2R	7B	ASIC006628	2856822	2857478	+		共线性	AGAP008782	3R	17762311	17763015	+
AS2_scf7180000695681	2R	7B	ASIC006631	2891211	2892553	-		共线性	AGAP008783	3R	17809542	17810630	-
AS2_scf7180000695681	2R	7B	ASIC006635	2926427	2928314	-		共线性	AGAP008785	3R	17861920	17865094	-
AS2_scf7180000695681	2R	7B	ASIC006636	2934160	2943391	-		共线性	AGAP008790	3R	17871664	17882017	-
AS2_scf7180000695681	2R	7B	ASIC006637	2982573	2999986	-		共线性	AGAP009160	3R	27782815	27933882	-
AS2_scf7180000695681	2R	7B	ASIC006645	3127001	3128104	+		共线性	AGAP009161	3R	27935307	27936825	+
AS2_scf7180000695681	2R	7B	ASIC006646	3128531	3129607	-		共线性	AGAP009162	3R	27937090	27939199	-
AS2_scf7180000695681	2R	7B	ASIC006647	3135656	3136030	-		共线性	AGAP009163	3R	27944386	27945236	-
AS2_scf7180000695681	2R	7B	ASIC006652	3185168	3185869	-		共线性	AGAP009164	3R	28002776	28040962	-
AS2_scf7180000695681	2R	7B	ASIC006655	3208605	3210803	+		共线性	AGAP028161	3R	28026922	28029111	+
AS2_scf7180000695681	2R	7B	ASIC006658	3227806	3228401	+		共线性	AGAP009165	3R	28044234	28045120	+
AS2_scf7180000695681	2R	7B	ASIC006659	3228823	3231644	-		共线性	AGAP009166	3R	28045440	28048127	-
AS2_scf7180000695681	2R	7B	ASIC006661	3233151	3242238	+		共线性	AGAP009167	3R	28049923	28060450	+
AS2_scf7180000695681	2R	7B	ASIC006663	3268446	3269698	+		共线性	AGAP009170	3R	28062574	28102738	+
AS2_scf7180000695681	2R	7B	ASIC006667	3289565	3292127	-		共线性	AGAP009172	3R	28109014	28112430	-
AS2_scf7180000695681	2R	7B	ASIC006668	3293046	3295074	+		共线性	AGAP009171	3R	28115206	28117438	+
AS2_scf7180000695681	2R	7B	ASIC006669	3295376	3296526	-		共线性	AGAP009173	3R	28117508	28120385	-
AS2_scf7180000695681	2R	7B	ASIC006670	3299111	3304193	-		共线性	AGAP009174	3R	28121573	28126952	-
AS2_scf7180000695681	2R	7B	ASIC006672	3315864	3325232	+		共线性	AGAP009176	3R	28136513	28152065	+
AS2_scf7180000695681	2R	7B	ASIC006673	3327459	3328556	-		共线性	AGAP009177	3R	28152940	28154194	-
AS2_scf7180000695681	2R	7B	ASIC006674	3329184	3330651	-		共线性	AGAP009178	3R	28154525	28156130	-
AS2_scf7180000695681	2R	7B	ASIC006675	3330919	3331776	-		共线性	AGAP009179	3R	28156396	28157338	-
AS2_scf7180000695681	2R	7B	ASIC006676	3336029	3348276	+		共线性	AGAP009180	3R	28164611	28180138	+
AS2_scf7180000695681	2R	7B	ASIC006678	3358875	3362745	+		共线性	AGAP009181	3R	28199312	28204310	+
AS2_scf7180000695681	2R	7B	ASIC006679	3367583	3369469	-		共线性	AGAP009182	3R	28207738	28211089	-
AS2_scf7180000695681	2R	7B	ASIC006685	3453270	3454961	-		共线性	AGAP009183	3R	28368508	28377103	-
AS2_scf7180000695681	2R	7B	ASIC006689	3595194	3597475	-		共线性	AGAP009185	3R	28568855	28571263	-
AS2_scf7180000695681	2R	7B	ASIC006690	3597722	3599075	-		共线性	AGAP009187	3R	28571277	28573222	-
AS2_scf7180000695681	2R	7B	ASIC006691	3599838	3600856	+		共线性	AGAP009188	3R	28573573	28575403	+
AS2_scf7180000695681	2R	7B	ASIC006694	3614411	3615210	-		共线性	AGAP009190	3R	28591663	28592475	-
AS2_scf7180000695681	2R	7B	ASIC006695	3615800	3618256	+		共线性	AGAP009191	3R	28593714	28594762	+
AS2_scf7180000695681	2R	7B	ASIC006696	3618805	3619557	-		共线性	AGAP009192	3R	28594993	28595802	-
AS2_scf7180000695681	2R	7B	ASIC006697	3619954	3620688	-		共线性	AGAP009193	3R	28595948	28596868	-
AS2_scf7180000695681	2R	7B	ASIC006698	3621474	3622272	-		共线性	AGAP009194	3R	28597652	28598640	-
AS2_scf7180000696027	2R	8A	ASIC014533	214	1392	+		共线性	AGAP009063	3R	25144380	25154093	-
AS2_scf7180000696027	2R	8A	ASIC014534	128174	148438	-		共线性	AGAP009890	3R	44805593	44816233	-
AS2_scf7180000696027	2R	8A	ASIC014567	162833	163242	+		共线性	AGAP009891	3R	44873991	44881868	+
AS2_scf7180000696027	2R	8A	ASIC014586	180239	182078	+		共线性	AGAP009893	3R	44900146	44902267	+
AS2_scf7180000696027	2R	8A	ASIC014587	183710	186465	-		共线性	AGAP028648	3R	44903740	44912595	-
AS2_scf7180000696027	2R	8A	ASIC014589	193252	195258	-		共线性	AGAP009896	3R	44916416	44918606	-
AS2_scf7180000696027	2R	8A	ASIC014591	216411	228146	+		共线性	AGAP009897	3R	44948747	44962188	+
AS2_scf7180000696027	2R	8A	ASIC014600	348209	350182	+		共线性	AGAP009899	3R	45088535	45090088	+
AS2_scf7180000696027	2R	8A	ASIC014607	414854	415652	+		共线性	AGAP009901	3R	45174464	45175448	+
AS2_scf7180000696027	2R	8A	ASIC014608	418429	419571	+		共线性	AGAP009902	3R	45178870	45180313	+
AS2_scf7180000696027	2R	8A	ASIC014609	420025	422046	-		共线性	AGAP009903	3R	45180851	45182495	-
AS2_scf7180000696027	2R	8A	ASIC014611	426946	428286	-		共线性	AGAP009904	3R	45183296	45184666	-
AS2_scf7180000696027	2R	8A	ASIC014613	428651	429112	+		共线性	AGAP009905	3R	45185052	45185553	+
AS2_scf7180000696027	2R	8A	ASIC014614	430445	432825	-		共线性	AGAP009907	3R	45186831	45189277	-
AS2_scf7180000696027	2R	8A	ASIC014615	433586	434142	+		共线性	AGAP009908	3R	45189819	45190731	+
AS2_scf7180000696027	2R	8A	ASIC014617	435830	437577	-		共线性	AGAP009909	3R	45193339	45197012	-
AS2_scf7180000696027	2R	8A	ASIC014618	440431	443254	-		共线性	AGAP009910	3R	45197982	45200093	-
AS2_scf7180000696027	2R	8A	ASIC014619	447412	449565	+		共线性	AGAP009911	3R	45201436	45203169	+
AS2_scf7180000696027	2R	8A	ASIC014620	450486	452715	+		共线性	AGAP009913	3R	45204863	45206950	+
AS2_scf7180000696027	2R	8A	ASIC014621	455174	456833	-		共线性	AGAP009914	3R	45209655	45211007	-
AS2_scf7180000696027	2R	8A	ASIC014622	461665	467511	-		共线性	AGAP009915	3R	45215532	45220856	-
AS2_scf7180000696027	2R	8A	ASIC014624	498270	508268	+		共线性	AGAP009916	3R	45250604	45279514	+
AS2_scf7180000696027	2R	8A	ASIC014625	508569	518686	-		共线性	AGAP009917	3R	45281286	45290207	-
AS2_scf7180000696027	2R	8A	ASIC014626	519505	529725	+		共线性	AGAP009918	3R	45291206	45300124	+
AS2_scf7180000696027	2R	8A	ASIC014627	531431	533627	-		共线性	AGAP009919	3R	45303063	45305641	-
AS2_scf7180000696027	2R	8A	ASIC014629	534851	535692	+		共线性	AGAP009920	3R	45307201	45308216	+
AS2_scf7180000696027	2R	8A	ASIC014630	544588	549807	-		共线性	AGAP009921	3R	45321162	45325330	-
AS2_scf7180000696027	2R	8A	ASIC014631	550607	551753	-		共线性	AGAP009922	3R	45326024	45327259	-
AS2_scf7180000696027	2R	8A	ASIC014632	552167	553648	-		共线性	AGAP009923	3R	45327566	45329520	-
AS2_scf7180000696027	2R	8A	ASIC014635	554626	556741	-		共线性	AGAP009924	3R	45332059	45334428	-
AS2_scf7180000696027	2R	8A	ASIC014641	622683	632815	+		共线性	AGAP009925	3R	45349133	45390739	+
AS2_scf7180000696027	2R	8A	ASIC014642	635764	637074	+		共线性	AGAP009926	3R	45396398	45397744	+
AS2_scf7180000696027	2R	8A	ASIC014643	637231	638444	-		共线性	AGAP009927	3R	45397827	45399017	-
AS2_scf7180000696027	2R	8A	ASIC014644	639498	642160	-		共线性	AGAP009928	3R	45404704	45413937	+
AS2_scf7180000696027	2R	8A	ASIC014648	649127	653458	-		共线性	AGAP009929	3R	45417820	45421670	-
AS2_scf7180000696027	2R	8A	ASIC014649	663392	665650	-		共线性	AGAP009930	3R	45432718	45434937	-
AS2_scf7180000696027	2R	8A	ASIC014650	666849	668742	+		共线性	AGAP009931	3R	45436183	45438249	+
AS2_scf7180000696027	2R	8A	ASIC014661	836923	850942	+		共线性	AGAP009933	3R	45572223	45596316	+
AS2_scf7180000696027	2R	8A	ASIC014665	897750	899686	+		共线性	AGAP009935	3R	45650156	45654239	+
AS2_scf7180000696027	2R	8A	ASIC014666	916859	921735	+		共线性	AGAP009827	3R	43852874	43857372	+
AS2_scf7180000696027	2R	8A	ASIC014673	966612	970759	-		共线性	AGAP009829	3R	43980421	43987181	-
AS2_scf7180000696027	2R	8A	ASIC014676	999881	1005703	-		共线性	AGAP009831	3R	44033191	44041412	-
AS2_scf7180000696027	2R	8A	ASIC014535	1009717	1010616	-		共线性	AGAP009832	3R	44043400	44044363	-
AS2_scf7180000696027	2R	8A	ASIC014536	1015326	1016433	+		共线性	AGAP009833	3R	44046786	44050960	+
AS2_scf7180000696027	2R	8A	ASIC014537	1017599	1019043	+		共线性	AGAP009834	3R	44051582	44053128	+
AS2_scf7180000696027	2R	8A	ASIC014540	1029135	1035031	-		共线性	AGAP009835	3R	44056563	44069719	-
AS2_scf7180000696027	2R	8A	ASIC014541	1035415	1041655	+		共线性	AGAP009837	3R	44076147	44077260	+
AS2_scf7180000696027	2R	8A	ASIC014542	1041936	1043266	-		共线性	AGAP009838	3R	44077549	44079059	-
AS2_scf7180000696027	2R	8A	ASIC014543	1044005	1045366	+		共线性	AGAP009839	3R	44086477	44088125	+
AS2_scf7180000696027	2R	8A	ASIC014544	1045800	1048488	-		共线性	AGAP009840	3R	44088573	44091311	-
AS2_scf7180000696027	2R	8A	ASIC014546	1048968	1050094	+		共线性	AGAP009841	3R	44091758	44093030	+
AS2_scf7180000696027	2R	8A	ASIC014547	1050425	1051455	-		共线性	AGAP009842	3R	44093269	44094393	-
AS2_scf7180000696027	2R	8A	ASIC014548	1052585	1056404	-		共线性	AGAP009843	3R	44098717	44100130	-
AS2_scf7180000696027	2R	8A	ASIC014550	1059411	1060789	+		共线性	AGAP009844	3R	44101481	44102868	+
AS2_scf7180000696027	2R	8A	ASIC014552	1065446	1068078	+		共线性	AGAP009846	3R	44107289	44109867	+
AS2_scf7180000696027	2R	8A	ASIC014553	1072155	1084317	-		共线性	AGAP009847	3R	44114246	44122918	-
AS2_scf7180000696027	2R	8A	ASIC014559	1127696	1128265	-		共线性	AGAP009848	3R	44154841	44168621	-
AS2_scf7180000696027	2R	8A	ASIC014563	1160055	1161180	+		共线性	AGAP009849	3R	44185219	44199631	+
AS2_scf7180000696027	2R	8A	ASIC014575	1289952	1299270	-		共线性	AGAP009850	3R	44325650	44333909	-
AS2_scf7180000696027	2R	8A	ASIC014577	1311005	1311747	-		共线性	AGAP009852	3R	44347545	44348684	-
AS2_scf7180000696027	2R	8A	ASIC014579	1312459	1313837	-		共线性	AGAP009853	3R	44349124	44350645	-
AS2_scf7180000696027	2R	8A	ASIC014580	1314528	1315878	+		共线性	AGAP009854	3R	44350967	44352437	+
AS2_scf7180000696027	2R	8A	ASIC014581	1316655	1318960	+		共线性	AGAP009855	3R	44354419	44356474	+
AS2_scf7180000696027	2R	8A	ASIC014582	1319078	1320219	-		共线性	AGAP009856	3R	44356455	44357680	-
AS2_scf7180000696027	2R	8A	ASIC014583	1320398	1321566	-		共线性	AGAP009857	3R	44357873	44359336	-
AS2_scf7180000696027	2R	8A	ASIC014584	1322015	1323346	+		共线性	AGAP009858	3R	44359442	44360705	+
AS2_scf7180000696017	2R	8B	ASIC013832	133004	134032	+		共线性	AGAP009289	3R	30854365	30855821	+
AS2_scf7180000696017	2R	8B	ASIC013833	138106	147094	+		共线性	AGAP009290	3R	30859656	30868952	+
AS2_scf7180000696017	2R	8B	ASIC013834	150141	153947	+		共线性	AGAP009291	3R	30872090	30876039	+
AS2_scf7180000696017	2R	8B	ASIC013835	155188	156309	-		共线性	AGAP009292	3R	30876947	30878083	-
AS2_scf7180000696017	2R	8B	ASIC013838	166348	166931	+		共线性	AGAP009293	3R	30884298	30900983	+
AS2_scf7180000696017	2R	8B	ASIC013840	175341	180247	+		共线性	AGAP009295	3R	30904732	30909909	+
AS2_scf7180000696017	2R	8B	ASIC013841	180858	182394	-		共线性	AGAP009296	3R	30910541	30912360	-
AS2_scf7180000696017	2R	8B	ASIC013844	186841	187550	-		共线性	AGAP009349	3R	31590412	31591699	+
AS2_scf7180000696017	2R	8B	ASIC013846	194156	198395	+		共线性	AGAP009302	3R	30920062	30926401	+
AS2_scf7180000696017	2R	8B	ASIC013850	212337	223442	-		共线性	AGAP009303	3R	30942280	30951052	-
AS2_scf7180000696017	2R	8B	ASIC013860	327237	329061	+		共线性	AGAP008025	3R	4416928	4478260	-
AS2_scf7180000696017	2R	8B	ASIC013857	306947	308200	+		共线性	AGAP013728	3R	4492632	4493873	-
AS2_scf7180000696017	2R	8B	ASIC013855	289215	300559	+		共线性	AGAP008026	3R	4499175	4507999	-
AS2_scf7180000696051	2R	9B	ASIC017194	91703	92714	-		共线性	AGAP008991	3R	22793984	22795294	+
AS2_scf7180000696051	2R	9B	ASIC017183	90474	91250	-		共线性	AGAP008992	3R	22795645	22796648	+
AS2_scf7180000696051	2R	9B	ASIC017172	85196	87009	+		共线性	AGAP008993	3R	22799937	22817114	-
AS2_scf7180000696051	2R	9B	ASIC017311	56149	63627	+		共线性	AGAP008995	3R	22823121	22830788	-
AS2_scf7180000696051	2R	9B	ASIC017267	11442	12526	+		共线性	AGAP008996	3R	22873358	22881174	-
AS2_scf7180000696051	2R	9B	ASIC017205	93302	99109	+		共线性	AGAP009637	3R	37391355	37398595	+
AS2_scf7180000696051	2R	9B	ASIC017238	104593	112979	+		共线性	AGAP009638	3R	37406421	37422931	+
AS2_scf7180000696051	2R	9B	ASIC017244	122281	123701	+		共线性	AGAP009639	3R	37442728	37456992	+
AS2_scf7180000696051	2R	9B	ASIC017247	127213	129043	-		共线性	AGAP009640	3R	37461872	37463578	-
AS2_scf7180000696051	2R	9B	ASIC017248	131416	138768	+		共线性	AGAP009641	3R	37469761	37481185	+
AS2_scf7180000696051	2R	9B	ASIC017249	143139	144466	-		共线性	AGAP009642	3R	37484416	37488167	-
AS2_scf7180000696051	2R	9B	ASIC017250	145449	155823	+		共线性	AGAP009643	3R	37490023	37501471	+
AS2_scf7180000696051	2R	9B	ASIC017252	161303	161755	+		共线性	AGAP009644	3R	37509151	37509605	+
AS2_scf7180000696051	2R	9B	ASIC017253	162573	165897	-		共线性	AGAP009645	3R	37511611	37514030	-
AS2_scf7180000696051	2R	9B	ASIC017258	203988	205451	+		共线性	AGAP009646	3R	37552057	37566571	+
AS2_scf7180000696051	2R	9B	ASIC017259	218243	218672	-		共线性	AGAP009647	3R	37602455	37603229	-
AS2_scf7180000696051	2R	9B	ASIC017279	348737	365913	+		共线性	AGAP008613	3R	13599652	13675677	-
AS2_scf7180000696051	2R	9B	ASIC017277	331507	332481	+		共线性	AGAP028595	3R	13634705	13635706	-
AS2_scf7180000696051	2R	9B	ASIC017274	274694	282240	+		共线性	AGAP008614	3R	13682581	13692245	-
AS2_scf7180000696051	2R	9B	ASIC017273	257785	258411	+		共线性	AGAP008615	3R	13712312	13712941	-
AS2_scf7180000696051	2R	9B	ASIC017272	256014	257114	-		共线性	AGAP008617	3R	13715120	13716701	+
AS2_scf7180000696051	2R	9B	ASIC017271	254204	255253	-		共线性	AGAP008619	3R	13717276	13718628	+
AS2_scf7180000696051	2R	9B	ASIC017270	251064	253747	+		共线性	AGAP008620	3R	13718968	13721768	-
AS2_scf7180000696051	2R	9B	ASIC017269	248797	250238	-		共线性	AGAP008621	3R	13722435	13724402	+
AS2_scf7180000696051	2R	9B	ASIC017268	244728	246999	+		共线性	AGAP008623	3R	13727375	13731158	-
AS2_scf7180000696051	2R	9B	ASIC017266	243969	244181	-		共线性	AGAP008624	3R	13731378	13731909	+
AS2_scf7180000696051	2R	9B	ASIC017265	238958	242688	-		共线性	AGAP008625	3R	13732951	13736635	+
AS2_scf7180000696051	2R	9B	ASIC017264	234046	234991	+		共线性	AGAP008626	3R	13738883	13748339	-
AS2_scf7180000696051	2R	9B	ASIC017261	222781	224910	-		共线性	AGAP008627	3R	13750923	13751852	+
AS2_scf7180000696051	2R	9B	ASIC017292	472279	474927	+		共线性	AGAP008091	3R	5403364	5405361	+
AS2_scf7180000696051	2R	9B	ASIC017293	477783	480935	-		共线性	AGAP008092	3R	5406395	5407761	-
AS2_scf7180000696051	2R	9B	ASIC017294	482283	483876	-		共线性	AGAP009259	3R	30025394	30027281	-
AS2_scf7180000696051	2R	9B	ASIC017296	509868	510508	-		共线性	AGAP009260	3R	30052521	30053632	-
AS2_scf7180000696051	2R	9B	ASIC017297	511942	522398	+		共线性	AGAP009261	3R	30056030	30068980	+
AS2_scf7180000696051	2R	9B	ASIC017298	526432	530756	+		共线性	AGAP009262	3R	30069542	30074482	+
AS2_scf7180000696051	2R	9B	ASIC017299	532242	547340	-		共线性	AGAP009263	3R	30075961	30080381	-
AS2_scf7180000696051	2R	9B	ASIC017301	548979	551482	+		共线性	AGAP009265	3R	30096211	30099478	+
AS2_scf7180000696051	2R	9B	ASIC017303	599563	600059	-		共线性	AGAP009266	3R	30152999	30153679	-
AS2_scf7180000696051	2R	9B	ASIC017307	645141	655452	-		共线性	AGAP009267	3R	30200345	30211818	-
AS2_scf7180000696051	2R	9B	ASIC017315	748340	753429	-		共线性	AGAP009268	3R	30300622	30308216	-
AS2_scf7180000696051	2R	9B	ASIC017173	988755	991047	-		共线性	AGAP009936	3R	45656532	45658126	+
AS2_scf7180000696051	2R	9B	ASIC017329	925942	949062	-		共线性	AGAP028730	3R	45662071	45712735	+
AS2_scf7180000696051	2R	9B	ASIC017327	915276	920449	-		共线性	AGAP009939	3R	45715536	45719841	+
AS2_scf7180000696051	2R	9B	ASIC017325	880353	905749	+		共线性	AGAP009940	3R	45725223	45750578	-
AS2_scf7180000696051	2R	9B	ASIC017324	869115	870572	+		共线性	AGAP009942	3R	45763104	45764612	-
AS2_scf7180000696051	2R	9B	ASIC017189	1050165	1052432	+		共线性	AGAP009811	3R	43752259	43754105	+
AS2_scf7180000696051	2R	9B	ASIC017188	1042403	1046966	+		共线性	AGAP028647	3R	43768038	43772677	-
AS2_scf7180000696051	2R	9B	ASIC017187	1041102	1041889	-		共线性	AGAP009816	3R	43775793	43776765	+
AS2_scf7180000696051	2R	9B	ASIC017186	1038671	1039609	+		共线性	AGAP009818	3R	43778404	43784498	-
AS2_scf7180000696051	2R	9B	ASIC017185	1020315	1028119	-		共线性	AGAP009819	3R	43790061	43795485	+
AS2_scf7180000696051	2R	9B	ASIC017184	1016447	1020040	-		共线性	AGAP009820	3R	43798630	43800111	+
AS2_scf7180000696051	2R	9B	ASIC017182	1013867	1015396	-		共线性	AGAP009821	3R	43801376	43802935	+
AS2_scf7180000696051	2R	9B	ASIC017181	1013094	1013393	-		共线性	AGAP009822	3R	43803407	43804237	+
AS2_scf7180000696051	2R	9B	ASIC017179	1009111	1011420	-		共线性	AGAP009823	3R	43805221	43816144	+
AS2_scf7180000696051	2R	9B	ASIC017176	999961	1000562	+		共线性	AGAP009824	3R	43818331	43819234	-
AS2_scf7180000696051	2R	9B	ASIC017175	998640	999590	+		共线性	AGAP009825	3R	43819438	43820572	-
AS2_scf7180000696051	2R	9B	ASIC017174	992167	997884	+		共线性	AGAP009826	3R	43821123	43824617	-
AS2_scf7180000696051	2R	9B	ASIC017190	1055930	1058438	+		共线性	AGAP009812	3R	43758110	43761176	+
AS2_scf7180000696133	2R	9B_10A	ASIC022012	1480822	1502511	+		共线性	AGAP009716	3R	39950254	39970989	-
AS2_scf7180000696133	2R	9B_10A	ASIC022150	1252186	1253933	+		共线性	AGAP009724	3R	41532588	41534344	-
AS2_scf7180000696133	2R	9B_10A	ASIC022147	1186947	1214378	-		共线性	AGAP009725	3R	41575831	41640871	+
AS2_scf7180000696133	2R	9B_10A	ASIC022140	1028812	1084117	-		共线性	AGAP009726	3R	41719746	41776937	+
AS2_scf7180000696133	2R	9B_10A	ASIC022138	999256	1005186	+		共线性	AGAP009727	3R	41808324	41812817	-
AS2_scf7180000696133	2R	9B_10A	ASIC022136	982710	983789	+		共线性	AGAP009728	3R	41844579	41845348	-
AS2_scf7180000696133	2R	9B_10A	ASIC022134	977987	978543	-		共线性	AGAP009729	3R	41850981	41854266	+
AS2_scf7180000696133	2R	9B_10A	ASIC022133	971297	977324	+		共线性	AGAP009730	3R	41854331	41860198	-
AS2_scf7180000696133	2R	9B_10A	ASIC022131	964233	966774	+		共线性	AGAP009731	3R	41864382	41865523	-
AS2_scf7180000696133	2R	9B_10A	ASIC022124	909333	915882	-		共线性	AGAP009733	3R	41921566	41922809	+
AS2_scf7180000696133	2R	9B_10A	ASIC022118	861945	883467	+		共线性	AGAP009734	3R	41951206	41972538	-
AS2_scf7180000696133	2R	9B_10A	ASIC022115	820975	826848	-		共线性	AGAP009735	3R	42011460	42012670	+
AS2_scf7180000696133	2R	9B_10A	ASIC022113	780254	795933	-		共线性	AGAP009736	3R	42036462	42046551	+
AS2_scf7180000696133	2R	9B_10A	ASIC022112	777230	779539	+		共线性	AGAP009737	3R	42052469	42054890	-
AS2_scf7180000696133	2R	9B_10A	ASIC022111	775946	776605	-		共线性	AGAP009738	3R	42055259	42056316	+
AS2_scf7180000696133	2R	9B_10A	ASIC022109	773508	775684	+		共线性	AGAP009739	3R	42056398	42058612	-
AS2_scf7180000696133	2R	9B_10A	ASIC022108	771135	773014	-		共线性	AGAP009740	3R	42058854	42060639	+
AS2_scf7180000696133	2R	9B_10A	ASIC022107	770211	770809	-		共线性	AGAP009741	3R	42061298	42061906	+
AS2_scf7180000696133	2R	9B_10A	ASIC022105	764568	765409	+		共线性	AGAP009742	3R	42063124	42067701	-
AS2_scf7180000696133	2R	9B_10A	ASIC022104	760370	763076	-		共线性	AGAP009743	3R	42068389	42071231	+
AS2_scf7180000696133	2R	9B_10A	ASIC022103	743833	753142	+		共线性	AGAP009744	3R	42077781	42087339	-
AS2_scf7180000696133	2R	9B_10A	ASIC022101	722015	726057	+		共线性	AGAP009745	3R	42109506	42111648	-
AS2_scf7180000696133	2R	9B_10A	ASIC022096	702620	704035	-		共线性	AGAP009746	3R	42127368	42128777	+
AS2_scf7180000696133	2R	9B_10A	ASIC022095	700658	701430	+		共线性	AGAP009747	3R	42130171	42131298	-
AS2_scf7180000696133	2R	9B_10A	ASIC022093	614298	696048	+		共线性	AGAP028645	3R	42150960	42286408	-
AS2_scf7180000696133	2R	9B_10A	ASIC022083	366154	504954	-		共线性	AGAP009750	3R	42350582	42356659	+
AS2_scf7180000696133	2R	9B_10A	ASIC022080	358063	359360	-		共线性	AGAP009761	3R	42457924	42458667	+
AS2_scf7180000696133	2R	9B_10A	ASIC022079	340276	349623	-		共线性	AGAP009762	3R	42459232	42469856	+
AS2_scf7180000696133	2R	9B_10A	ASIC022078	334676	338756	+		共线性	AGAP009763	3R	42470964	42474047	-
AS2_scf7180000696133	2R	9B_10A	ASIC022076	329425	332252	-		共线性	AGAP009765	3R	42477647	42480533	+
AS2_scf7180000696133	2R	9B_10A	ASIC022075	326806	328234	+		共线性	AGAP009766	3R	42482116	42483180	-
AS2_scf7180000696133	2R	9B_10A	ASIC022064	197813	201010	-		共线性	AGAP009768	3R	42645625	42647745	+
AS2_scf7180000696133	2R	9B_10A	ASIC022062	177357	181062	+		共线性	AGAP009769	3R	42672868	42676810	-
AS2_scf7180000696133	2R	9B_10A	ASIC022048	164902	169585	+		共线性	AGAP009770	3R	42687330	42693463	-
AS2_scf7180000696133	2R	9B_10A	ASIC022004	106491	107092	+		共线性	AGAP009771	3R	42775763	42776266	-
AS2_scf7180000696133	2R	9B_10A	ASIC022143	103167	105185	-		共线性	AGAP009772	3R	42781176	42783164	+
AS2_scf7180000696051	2R	9B	ASIC017236	1558375	1564263	-		共线性	AGAP009775	3R	42988583	42995513	+
AS2_scf7180000696051	2R	9B	ASIC017235	1496567	1499229	-		共线性	AGAP009776	3R	43074974	43076845	+
AS2_scf7180000696051	2R	9B	ASIC017234	1491554	1492897	+		共线性	AGAP009777	3R	43188372	43210942	-
AS2_scf7180000696051	2R	9B	ASIC017233	1456476	1478798	+		共线性	AGAP009780	3R	43237506	43252447	-
AS2_scf7180000696051	2R	9B	ASIC017232	1453221	1454800	-		共线性	AGAP009781	3R	43257179	43259063	+
AS2_scf7180000696051	2R	9B	ASIC017231	1448983	1449976	-		共线性	AGAP009782	3R	43264198	43265563	+
AS2_scf7180000696051	2R	9B	ASIC017230	1446020	1447300	+		共线性	AGAP009783	3R	43269836	43271089	-
AS2_scf7180000696051	2R	9B	ASIC017229	1440385	1442611	+		共线性	AGAP009784	3R	43275713	43278351	-
AS2_scf7180000696051	2R	9B	ASIC017226	1429713	1432295	-		共线性	AGAP009786	3R	43282321	43287851	+
AS2_scf7180000696051	2R	9B	ASIC017225	1428423	1429520	+		共线性	AGAP009787	3R	43287963	43289420	-
AS2_scf7180000696051	2R	9B	ASIC017224	1424427	1427324	-		共线性	AGAP009788	3R	43291055	43294684	+
AS2_scf7180000696051	2R	9B	ASIC017223	1418796	1422047	+		共线性	AGAP009789	3R	43297277	43299433	-
AS2_scf7180000696051	2R	9B	ASIC017222	1400020	1417385	+		共线性	AGAP009790	3R	43300528	43321197	-
AS2_scf7180000696051	2R	9B	ASIC017221	1374831	1376412	-		共线性	AGAP009792	3R	43351605	43353667	+
AS2_scf7180000696051	2R	9B	ASIC017218	1314886	1317617	+		共线性	AGAP009793	3R	43431091	43432588	-
AS2_scf7180000696051	2R	9B	ASIC017217	1284834	1308368	-		共线性	AGAP009795	3R	43449020	43471781	+
AS2_scf7180000696051	2R	9B	ASIC017214	1273949	1274794	+		共线性	AGAP009796	3R	43491716	43495182	-
AS2_scf7180000696051	2R	9B	ASIC017213	1259774	1260427	+		共线性	AGAP009797	3R	43510366	43510995	-
AS2_scf7180000696051	2R	9B	ASIC017208	1201254	1210944	+		共线性	AGAP009798	3R	43564933	43570591	-
AS2_scf7180000696051	2R	9B	ASIC017206	1147409	1192662	+		共线性	AGAP009799	3R	43583846	43641381	-
AS2_scf7180000696051	2R	9B	ASIC017204	1120467	1141366	-		共线性	AGAP009801	3R	43655407	43666434	+
AS2_scf7180000696051	2R	9B	ASIC017203	1117715	1118419	+		共线性	AGAP009802	3R	43667301	43668635	-
AS2_scf7180000696051	2R	9B	ASIC017202	1111788	1117445	+		共线性	AGAP009803	3R	43668907	43670281	-
AS2_scf7180000696051	2R	9B	ASIC017199	1100085	1106299	+		共线性	AGAP009805	3R	43676455	43697706	-
AS2_scf7180000696051	2R	9B	ASIC017201	1109122	1110470	+		共线性	AGAP009805	3R	43676455	43697706	-
AS2_scf7180000696051	2R	9B	ASIC017198	1095423	1099539	-		共线性	AGAP009806	3R	43698370	43702916	+
AS2_scf7180000696051	2R	9B	ASIC017193	1085901	1087440	+		共线性	AGAP009807	3R	43706644	43708261	-
AS2_scf7180000696051	2R	9B	ASIC017192	1083433	1084976	-		共线性	AGAP009808	3R	43709295	43711004	+
AS2_scf7180000696051	2R	9B	ASIC017191	1066352	1080696	+		共线性	AGAP009809	3R	43713434	43733410	-
AS2_scf7180000696133	2R	9B_10A	ASIC022019	1746764	1748138	+		共线性	AGAP009706	3R	39216658	39218135	+
AS2_scf7180000696133	2R	9B_10A	ASIC022021	1751716	1759019	+		共线性	AGAP009708	3R	39226305	39227227	+
AS2_scf7180000696133	2R	9B_10A	ASIC022027	1788492	1789498	+		共线性	AGAP009700	3R	39152788	39153820	-
AS2_scf7180000696133	2R	9B_10A	ASIC022025	1783801	1786704	-		共线性	AGAP009701	3R	39161779	39164682	+
AS2_scf7180000696133	2R	9B_10A	ASIC022024	1782482	1783615	+		共线性	AGAP009702	3R	39164954	39166287	-
AS2_scf7180000696133	2R	9B_10A	ASIC022023	1766566	1770959	-		共线性	AGAP009703	3R	39185588	39190760	+
AS2_scf7180000696133	2R	9B_10A	ASIC022040	1870463	1897468	-		共线性	AGAP007839	3R	1762668	1791494	+
AS2_scf7180000696133	2R	9B_10A	ASIC022029	1792543	1796194	-		共线性	AGAP007843	3R	1844560	1851026	+
AS2_scf7180000696133	2R	9B_10A	ASIC022028	1790168	1792223	+		共线性	AGAP007844	3R	1851091	1853117	-
AS2_scf7180000696054	2R	10C_11A	ASIC017692	349279	351072	-		共线性	AGAP008093	3R	5513870	5515537	+
AS2_scf7180000696054	2R	10C_11A	ASIC017676	213459	213934	-		共线性	AGAP008094	3R	5631567	5632285	+
AS2_scf7180000696054	2R	10C_11A	ASIC017675	201739	212989	-		共线性	AGAP008095	3R	5632541	5636592	+
AS2_scf7180000696054	2R	10C_11A	ASIC017674	199734	200987	+		共线性	AGAP008097	3R	5640503	5641765	-
AS2_scf7180000696054	2R	10C_11A	ASIC017667	178570	193832	+		共线性	AGAP008098	3R	5643873	5659901	-
AS2_scf7180000696054	2R	10C_11A	ASIC017644	174775	175481	-		共线性	AGAP008099	3R	5662954	5664244	+
AS2_scf7180000696054	2R	10C_11A	ASIC017633	167794	172268	+		共线性	AGAP008100	3R	5666799	5782835	-
AS2_scf7180000696054	2R	10C_11A	ASIC017737	33640	42517	+		共线性	AGAP008103	3R	5785552	5793809	-
AS2_scf7180000696054	2R	10C_11A	ASIC017726	18139	31000	+		共线性	AGAP008105	3R	5802391	5807804	-
AS2_scf7180000696054	2R	10C_11A	ASIC017715	14134	14864	+		共线性	AGAP008106	3R	5810307	5811084	-
AS2_scf7180000696054	2R	10C_11A	ASIC017704	11761	12803	-		共线性	AGAP008107	3R	5811803	5813698	+
AS2_scf7180000696054	2R	10C_11A	ASIC017693	8771	10063	+		共线性	AGAP008108	3R	5814885	5817006	-
AS2_scf7180000696054	2R	10C_11A	ASIC017682	6399	7187	+		共线性	AGAP008109	3R	5819234	5820760	-
AS2_scf7180000696054	2R	10C_11A	ASIC017666	2996	4078	-		共线性	AGAP008110	3R	5827492	5828806	+
AS2_scf7180000696054	2R	10C_11A	ASIC017555	1459	2769	+		共线性	AGAP008111	3R	5828833	5830873	-
AS2_scf7180000696054	2R	10C_11A	ASIC017741	895087	897339	+		共线性	AGAP009240	3R	29202473	29204853	-
AS2_scf7180000696054	2R	10C_11A	ASIC017738	775370	854210	-		共线性	AGAP009242	3R	29243435	29263970	+
AS2_scf7180000696054	2R	10C_11A	ASIC017734	742713	749144	+		共线性	AGAP009246	3R	29380761	29386394	-
AS2_scf7180000696054	2R	10C_11A	ASIC017720	551025	552384	+		共线性	AGAP009254	3R	29956742	29967021	-
AS2_scf7180000696054	2R	10C_11A	ASIC017719	548242	550238	-		共线性	AGAP009255	3R	29967386	29970279	+
AS2_scf7180000696054	2R	10C_11A	ASIC017713	524950	526167	+		共线性	AGAP009256	3R	29972930	29982290	-
AS2_scf7180000696054	2R	10C_11A	ASIC017716	537116	540797	+		共线性	AGAP009256	3R	29972930	29982290	-
AS2_scf7180000696054	2R	10C_11A	ASIC017718	543643	545203	+		共线性	AGAP009256	3R	29972930	29982290	-
AS2_scf7180000696054	2R	10C_11A	ASIC017710	496760	502571	-		共线性	AGAP009257	3R	29998728	30013192	+
AS2_scf7180000696054	2R	10C_11A	ASIC017708	486061	488826	+		共线性	AGAP009258	3R	30018774	30024129	-
AS2_scf7180000696054	2R	10C_11A	ASIC017583	1355626	1356758	-		共线性	AGAP008376	3R	10114102	10115511	+
AS2_scf7180000696054	2R	10C_11A	ASIC017582	1353289	1355408	+		共线性	AGAP008377	3R	10115600	10117543	-
AS2_scf7180000696054	2R	10C_11A	ASIC017581	1350467	1352118	+		共线性	AGAP008378	3R	10118913	10120576	-
AS2_scf7180000696054	2R	10C_11A	ASIC017580	1332141	1347828	+		共线性	AGAP008379	3R	10123702	10137207	-
AS2_scf7180000696054	2R	10C_11A	ASIC017579	1316984	1318674	-		共线性	AGAP008381	3R	10151305	10152990	+
AS2_scf7180000696054	2R	10C_11A	ASIC017577	1313075	1315511	+		共线性	AGAP008382	3R	10154483	10162481	-
AS2_scf7180000696054	2R	10C_11A	ASIC017572	1225905	1243606	-		共线性	AGAP008384	3R	10219813	10235227	+
AS2_scf7180000696054	2R	10C_11A	ASIC017571	1221244	1223440	+		共线性	AGAP008385	3R	10236132	10238059	-
AS2_scf7180000696054	2R	10C_11A	ASIC017570	1215143	1217548	-		共线性	AGAP008387	3R	10240742	10243285	+
AS2_scf7180000696054	2R	10C_11A	ASIC017569	1213776	1215056	+		共线性	AGAP008388	3R	10243335	10244659	-
AS2_scf7180000696054	2R	10C_11A	ASIC017568	1208114	1211604	+		共线性	AGAP008389	3R	10246412	10249909	-
AS2_scf7180000696054	2R	10C_11A	ASIC017566	1207214	1207622	-		共线性	AGAP008390	3R	10252283	10252690	+
AS2_scf7180000696054	2R	10C_11A	ASIC017565	1204968	1206637	+		共线性	AGAP008391	3R	10253181	10255114	-
AS2_scf7180000696054	2R	10C_11A	ASIC017564	1199429	1200502	+		共线性	AGAP008392	3R	10259142	10260422	-
AS2_scf7180000696054	2R	10C_11A	ASIC017563	1198429	1198952	-		共线性	AGAP008393	3R	10260769	10261491	+
AS2_scf7180000696054	2R	10C_11A	ASIC017558	1119506	1138265	+		共线性	AGAP008397	3R	10312797	10316218	-
AS2_scf7180000696054	2R	10C_11A	ASIC017757	1098101	1106903	+		共线性	AGAP008400	3R	10331036	10338704	-
AS2_scf7180000696054	2R	10C_11A	ASIC017753	1075128	1075539	+		共线性	AGAP008402	3R	10355333	10355822	-
AS2_scf7180000696054	2R	10C_11A	ASIC017751	1067088	1070701	-		共线性	AGAP008403	3R	10356645	10360168	+
AS2_scf7180000696054	2R	10C_11A	ASIC017750	1064604	1066235	-		共线性	AGAP008404	3R	10360667	10362505	+
AS2_scf7180000696054	2R	10C_11A	ASIC017749	1063700	1064525	+		共线性	AGAP008405	3R	10362528	10363563	-
AS2_scf7180000696054	2R	10C_11A	ASIC017747	1061627	1062885	-		共线性	AGAP008406	3R	10363623	10365504	+
AS2_scf7180000696054	2R	10C_11A	ASIC017746	1050710	1058822	+		共线性	AGAP008407	3R	10368017	10375160	-
AS2_scf7180000696054	2R	10C_11A	ASIC017745	994583	1014233	+		共线性	AGAP008408	3R	10414423	10479905	-
AS2_scf7180000696054	2R	10C_11A	ASIC017634	1747597	1751068	-		共线性	AGAP007954	3R	3290134	3293468	+
AS2_scf7180000696054	2R	10C_11A	ASIC017632	1744918	1746100	+		共线性	AGAP007955	3R	3294893	3296415	-
AS2_scf7180000696054	2R	10C_11A	ASIC017631	1742432	1743688	-		共线性	AGAP007956	3R	3296793	3297950	+
AS2_scf7180000696054	2R	10C_11A	ASIC017630	1729695	1733773	-		共线性	AGAP007957	3R	3298230	3308235	+
AS2_scf7180000696054	2R	10C_11A	ASIC017629	1723438	1727004	-		共线性	AGAP007958	3R	3310562	3313579	+
AS2_scf7180000696054	2R	10C_11A	ASIC017628	1718000	1720256	-		共线性	AGAP007959	3R	3317913	3318990	+
AS2_scf7180000696054	2R	10C_11A	ASIC017627	1686817	1713363	+		共线性	AGAP007960	3R	3322177	3337112	-
AS2_scf7180000696054	2R	10C_11A	ASIC017626	1682555	1684039	-		共线性	AGAP007962	3R	3348792	3350570	+
AS2_scf7180000696054	2R	10C_11A	ASIC017624	1655449	1673392	-		共线性	AGAP007963	3R	3357053	3376250	+
AS2_scf7180000696054	2R	10C_11A	ASIC017623	1649946	1650800	+		共线性	AGAP007964	3R	3379516	3381609	-
AS2_scf7180000696054	2R	10C_11A	ASIC017620	1646706	1647674	+		共线性	AGAP007965	3R	3384227	3386165	-
AS2_scf7180000696054	2R	10C_11A	ASIC017619	1644572	1645538	-		共线性	AGAP007966	3R	3386476	3388154	+
AS2_scf7180000696054	2R	10C_11A	ASIC017618	1642267	1643525	+		共线性	AGAP007967	3R	3388672	3390659	-
AS2_scf7180000696054	2R	10C_11A	ASIC017617	1638813	1640853	-		共线性	AGAP007968	3R	3391275	3393996	+
AS2_scf7180000696054	2R	10C_11A	ASIC017616	1633669	1636584	+		共线性	AGAP007969	3R	3396163	3398677	-
AS2_scf7180000696054	2R	10C_11A	ASIC017613	1601977	1606773	-		共线性	AGAP007970	3R	3402046	3432882	+
AS2_scf7180000696054	2R	10C_11A	ASIC017612	1596304	1599161	+		共线性	AGAP028103	3R	3437593	3439180	-
AS2_scf7180000696054	2R	10C_11A	ASIC017605	1543237	1545161	-		共线性	AGAP007972	3R	3476831	3478758	+
AS2_scf7180000696054	2R	10C_11A	ASIC017596	1451403	1457386	-		共线性	AGAP007973	3R	3544102	3550781	+
AS2_scf7180000696054	2R	10C_11A	ASIC017590	1392547	1392771	+		共线性	AGAP007974	3R	3593158	3604623	-
AS2_scf7180000696054	2R	10C_11A	ASIC017585	1359970	1362453	-		共线性	AGAP007975	3R	3618017	3622285	+
AS2_scf7180000696054	2R	10C_11A	ASIC017636	1766244	1773695	-		共线性	AGAP007731	3R	13603	21758	-
AS2_scf7180000696054	2R	10C_11A	ASIC017637	1775988	1795046	+		共线性	AGAP007732	3R	24056	39486	+
AS2_scf7180000696054	2R	10C_11A	ASIC017638	1796614	1799042	+		共线性	AGAP007733	3R	39643	41560	+
AS2_scf7180000696054	2R	10C_11A	ASIC017642	1823105	1826109	+		共线性	AGAP007734	3R	57849	62977	+
AS2_scf7180000696054	2R	10C_11A	ASIC017648	1905792	1911594	+		共线性	AGAP007736	3R	82151	142545	+
AS2_scf7180000696054	2R	10C_11A	ASIC017649	1921351	1925886	+		共线性	AGAP007737	3R	149476	153955	+
AS2_scf7180000696054	2R	10C_11A	ASIC017651	1943979	1945717	+		共线性	AGAP007738	3R	166770	169081	+
AS2_scf7180000696054	2R	10C_11A	ASIC017652	1947655	1949388	-		共线性	AGAP007739	3R	170090	172297	-
AS2_scf7180000696054	2R	10C_11A	ASIC017653	1954501	1955235	+		共线性	AGAP007740	3R	172973	173928	+
AS2_scf7180000696054	2R	10C_11A	ASIC017654	1955405	1956469	-		共线性	AGAP007741	3R	174263	175359	-
AS2_scf7180000696054	2R	10C_11A	ASIC017656	1956926	1959882	+		共线性	AGAP007742	3R	176320	179405	+
AS2_scf7180000696054	2R	10C_11A	ASIC017658	1966387	1975812	+		共线性	AGAP007743	3R	183531	191944	+
AS2_scf7180000696054	2R	10C_11A	ASIC017661	1997057	1997941	-		共线性	AGAP007744	3R	195983	210038	-
AS2_scf7180000696054	2R	10C_11A	ASIC017662	1999263	2000018	-		共线性	AGAP007746	3R	211256	212014	-
AS2_scf7180000696054	2R	10C_11A	ASIC017663	2010015	2010985	+		共线性	AGAP007745	3R	214912	216077	+
AS2_scf7180000696054	2R	10C_11A	ASIC017664	2014157	2014915	+		共线性	AGAP007747	3R	217347	218358	+
AS2_scf7180000696054	2R	10C_11A	ASIC017665	2016499	2019290	+		共线性	AGAP013766	3R	218925	219691	+
AS2_scf7180000696054	2R	10C_11A	ASIC017668	2025227	2027449	+		共线性	AGAP007749	3R	224948	227761	+
AS2_scf7180000696054	2R	10C_11A	ASIC017671	2060456	2062315	+		共线性	AGAP007751	3R	228685	256328	+
AS2_scf7180000696054	2R	10C_11A	ASIC017672	2065768	2068639	-		共线性	AGAP008899	3R	20554610	20567010	+
AS2_scf7180000696041	2R	11B	ASIC015754	933	1887	-		共线性	AGAP028031	3R	26189585	26190545	-
AS2_scf7180000696041	2R	11B	ASIC015821	35536	43509	-		共线性	AGAP009123	3R	26217371	26247296	-
AS2_scf7180000696041	2R	11B	ASIC015755	142255	144616	+		共线性	AGAP009125	3R	26345232	26350938	+
AS2_scf7180000696041	2R	11B	ASIC015785	200603	213213	+		共线性	AGAP009126	3R	26409793	26423514	+
AS2_scf7180000696041	2R	11B	ASIC015786	215636	217628	-		共线性	AGAP009127	3R	26425834	26428862	-
AS2_scf7180000696041	2R	11B	ASIC015787	223668	225646	+		共线性	AGAP009128	3R	26432061	26435995	+
AS2_scf7180000696041	2R	11B	ASIC015789	225855	228716	-		共线性	AGAP009129	3R	26436117	26439203	-
AS2_scf7180000696041	2R	11B	ASIC015790	229261	230673	+		共线性	AGAP009130	3R	26440228	26441704	+
AS2_scf7180000696041	2R	11B	ASIC015791	232937	234409	-		共线性	AGAP009131	3R	26443450	26444862	-
AS2_scf7180000696041	2R	11B	ASIC015794	251902	252496	+		共线性	AGAP009132	3R	26468741	26470802	+
AS2_scf7180000696041	2R	11B	ASIC015795	253758	255499	+		共线性	AGAP009133	3R	26471684	26473795	+
AS2_scf7180000696041	2R	11B	ASIC015796	255744	256244	-		共线性	AGAP009134	3R	26473759	26474453	-
AS2_scf7180000696041	2R	11B	ASIC015797	259692	261924	+		共线性	AGAP009135	3R	26477405	26485974	+
AS2_scf7180000696041	2R	11B	ASIC015819	586117	588507	-		共线性	AGAP009136	3R	26870544	26872982	-
AS2_scf7180000696041	2R	11B	ASIC015826	638380	644694	+		共线性	AGAP009137	3R	26942941	26947870	+
AS2_scf7180000696041	2R	11B	ASIC015839	753872	756453	+		共线性	AGAP009138	3R	27103407	27106049	+
AS2_scf7180000696041	2R	11B	ASIC015847	966102	967481	+		共线性	AGAP009140	3R	27386494	27387857	+
AS2_scf7180000696041	2R	11B	ASIC015848	968126	970230	-		共线性	AGAP009141	3R	27388121	27390409	-
AS2_scf7180000696041	2R	11B	ASIC015850	989114	1010364	+		共线性	AGAP009143	3R	27410675	27428759	+
AS2_scf7180000696041	2R	11B	ASIC015859	1061616	1063431	+		共线性	AGAP009144	3R	27493458	27496837	+
AS2_scf7180000696041	2R	11B	ASIC015861	1074831	1075554	+		共线性	AGAP009145	3R	27502966	27503999	+
AS2_scf7180000696041	2R	11B	ASIC015862	1086220	1087200	+		共线性	AGAP009146	3R	27504829	27506037	+
AS2_scf7180000696041	2R	11B	ASIC015863	1135853	1137181	+		共线性	AGAP009147	3R	27561995	27563272	+
AS2_scf7180000696041	2R	11B	ASIC015872	1243347	1251033	+		共线性	AGAP009150	3R	27660692	27685460	+
AS2_scf7180000696041	2R	11B	ASIC015873	1252049	1254220	-		共线性	AGAP009151	3R	27685794	27688201	-
AS2_scf7180000696041	2R	11B	ASIC015874	1255413	1256403	-		共线性	AGAP009153	3R	27689403	27690443	-
AS2_scf7180000696041	2R	11B	ASIC015756	1258904	1262547	+		共线性	AGAP009154	3R	27691468	27696826	+
AS2_scf7180000696041	2R	11B	ASIC015757	1265875	1266258	+		共线性	AGAP009155	3R	27699771	27700157	+
AS2_scf7180000696041	2R	11B	ASIC015758	1267029	1274318	+		共线性	AGAP009156	3R	27700858	27709185	+
AS2_scf7180000696041	2R	11B	ASIC015759	1278590	1294840	-		共线性	AGAP009158	3R	27712554	27726798	-
AS2_scf7180000696041	2R	11B	ASIC015761	1336421	1343336	-		共线性	AGAP008794	3R	17938329	17947222	-
AS2_scf7180000696041	2R	11B	ASIC015763	1347147	1350197	-		共线性	AGAP008984	3R	22681520	22686380	-
AS2_scf7180000696041	2R	11B	ASIC015765	1353715	1355698	+		共线性	AGAP008985	3R	22689182	22692721	+
AS2_scf7180000696041	2R	11B	ASIC015767	1358187	1360975	-		共线性	AGAP028000	3R	22694412	22696150	-
AS2_scf7180000696041	2R	11B	ASIC015770	1372082	1373856	+		共线性	AGAP008987	3R	22703662	22710632	+
AS2_scf7180000696041	2R	11B	ASIC015772	1398215	1399423	-		共线性	AGAP008988	3R	22731159	22732367	-
AS2_scf7180000696041	2R	11B	ASIC015774	1424282	1435671	+		共线性	AGAP008989	3R	22762056	22774004	+
AS2_scf7180000696041	2R	11B	ASIC015775	1444405	1446218	-		共线性	AGAP008990	3R	22786769	22789722	-
AS2_scf7180000696041	2R	11B	ASIC015776	1447118	1449041	+		共线性	AGAP009880	3R	44732896	44734846	+
AS2_scf7180000696041	2R	11B	ASIC015778	1449304	1450731	+		共线性	AGAP009881	3R	44735113	44736554	+
AS2_scf7180000696041	2R	11B	ASIC015779	1451515	1451845	-		共线性	AGAP009882	3R	44736984	44737929	-
AS2_scf7180000696041	2R	11B	ASIC015780	1452458	1454242	-		共线性	AGAP009883	3R	44738137	44739692	-
AS2_scf7180000695763	2R	11C_12A	ASIC008513	12706	13764	+		共线性	AGAP008649	3R	14030725	14031489	+
AS2_scf7180000695763	2R	11C_12A	ASIC008607	23229	27386	+		共线性	AGAP008650	3R	14042604	14047126	+
AS2_scf7180000695763	2R	11C_12A	ASIC008618	28844	30581	-		共线性	AGAP008651	3R	14048998	14050747	-
AS2_scf7180000695763	2R	11C_12A	ASIC008629	31056	32226	+		共线性	AGAP008652	3R	14050990	14052317	+
AS2_scf7180000695763	2R	11C_12A	ASIC008640	32455	33163	+		共线性	AGAP008653	3R	14061814	14063076	+
AS2_scf7180000695763	2R	11C_12A	ASIC008651	33917	38028	-		共线性	AGAP008654	3R	14064429	14067173	-
AS2_scf7180000695763	2R	11C_12A	ASIC008673	47067	51981	-		共线性	AGAP008655	3R	14081780	14092543	-
AS2_scf7180000695763	2R	11C_12A	ASIC008624	483207	484694	-		共线性	AGAP009992	3R	47334663	47336762	+
AS2_scf7180000695763	2R	11C_12A	ASIC008623	480507	482386	-		共线性	AGAP009993	3R	47337209	47339123	+
AS2_scf7180000695763	2R	11C_12A	ASIC008622	476233	479735	+		共线性	AGAP009994	3R	47339542	47340331	-
AS2_scf7180000695763	2R	11C_12A	ASIC008620	427286	450803	+		共线性	AGAP009995	3R	47368669	47395232	-
AS2_scf7180000695763	2R	11C_12A	ASIC008613	392350	393174	-		共线性	AGAP009997	3R	47430060	47430884	+
AS2_scf7180000695763	2R	11C_12A	ASIC008612	388872	391029	-		共线性	AGAP009998	3R	47431933	47434754	+
AS2_scf7180000695763	2R	11C_12A	ASIC008611	386492	388687	+		共线性	AGAP009999	3R	47434851	47436782	-
AS2_scf7180000695763	2R	11C_12A	ASIC008609	382077	383971	-		共线性	AGAP010000	3R	47439130	47440032	+
AS2_scf7180000695763	2R	11C_12A	ASIC008604	327232	341174	-		共线性	AGAP010001	3R	47472054	47483333	+
AS2_scf7180000695763	2R	11C_12A	ASIC008600	277239	281050	-		共线性	AGAP010003	3R	47500799	47533746	+
AS2_scf7180000695763	2R	11C_12A	ASIC008597	269878	271821	-		共线性	AGAP010005	3R	47545911	47547904	+
AS2_scf7180000695763	2R	11C_12A	ASIC008595	264839	268520	-		共线性	AGAP010006	3R	47548657	47552495	+
AS2_scf7180000695763	2R	11C_12A	ASIC008594	261044	262701	-		共线性	AGAP010007	3R	47555567	47557471	+
AS2_scf7180000695763	2R	11C_12A	ASIC008591	257687	258759	+		共线性	AGAP010008	3R	47559881	47560955	-
AS2_scf7180000695763	2R	11C_12A	ASIC008569	248610	250523	-		共线性	AGAP010009	3R	47575080	47577538	+
AS2_scf7180000695763	2R	11C_12A	ASIC008558	246800	247730	+		共线性	AGAP010010	3R	47577971	47579507	-
AS2_scf7180000695763	2R	11C_12A	ASIC008547	243633	244790	+		共线性	AGAP010011	3R	47581200	47582796	-
AS2_scf7180000695763	2R	11C_12A	ASIC008536	209553	241411	-		共线性	AGAP010012	3R	47585606	47612484	+
AS2_scf7180000695763	2R	11C_12A	ASIC008625	485122	486351	+		共线性	AGAP009989	3R	47255828	47257240	+
AS2_scf7180000695763	2R	11C_12A	ASIC008627	557564	581414	+		共线性	AGAP009990	3R	47306822	47327239	+
AS2_scf7180000695763	2R	11C_12A	ASIC008628	586560	587548	+		共线性	AGAP009991	3R	47331414	47332656	+
AS2_scf7180000695763	2R	11C_12A	ASIC008663	792446	803072	+		共线性	AGAP009978	3R	47043842	47053562	-
AS2_scf7180000695763	2R	11C_12A	ASIC008658	754783	757904	-		共线性	AGAP009980	3R	47088268	47091399	+
AS2_scf7180000695763	2R	11C_12A	ASIC008657	745171	747313	-		共线性	AGAP009981	3R	47099265	47100141	+
AS2_scf7180000695763	2R	11C_12A	ASIC008656	742866	743993	-		共线性	AGAP009982	3R	47100884	47102442	+
AS2_scf7180000695763	2R	11C_12A	ASIC008645	693685	694857	+		共线性	AGAP009983	3R	47149747	47163522	-
AS2_scf7180000695763	2R	11C_12A	ASIC008632	601672	602745	-		共线性	AGAP009984	3R	47238183	47239232	+
AS2_scf7180000695763	2R	11C_12A	ASIC008631	589945	593371	-		共线性	AGAP009986	3R	47248617	47251946	+
AS2_scf7180000695763	2R	11C_12A	ASIC008630	588485	589315	+		共线性	AGAP009988	3R	47253297	47254049	-
AS2_scf7180000695763	2R	11C_12A	ASIC008665	834673	838922	+		共线性	AGAP028649	3R	47002531	47025685	-
AS2_scf7180000695763	2R	11C_12A	ASIC008671	884306	886274	-		共线性	AGAP009971	3R	46925668	46927712	+
AS2_scf7180000695763	2R	11C_12A	ASIC008670	875721	882621	+		共线性	AGAP009972	3R	46929764	46936269	-
AS2_scf7180000695763	2R	11C_12A	ASIC008668	859787	862713	-		共线性	AGAP009973	3R	46975041	46977597	+
AS2_scf7180000695763	2R	11C_12A	ASIC008667	857930	858917	+		共线性	AGAP009974	3R	46978500	46979463	-
AS2_scf7180000695763	2R	11C_12A	ASIC008666	842232	856336	+		共线性	AGAP009975	3R	46981286	46995471	-
AS2_scf7180000695763	2R	11C_12A	ASIC008672	887459	898425	-		共线性	AGAP008813	3R	18183438	18195242	-
AS2_scf7180000695763	2R	11C_12A	ASIC008677	966502	972075	+		共线性	AGAP008814	3R	18279203	18284644	+
AS2_scf7180000695763	2R	11C_12A	ASIC008678	978121	980289	-		共线性	AGAP008815	3R	18289658	18291494	-
AS2_scf7180000695763	2R	11C_12A	ASIC008679	981506	982405	+		共线性	AGAP008816	3R	18292685	18294165	+
AS2_scf7180000695763	2R	11C_12A	ASIC008681	1000317	1001109	+		共线性	AGAP008817	3R	18320427	18322000	+
AS2_scf7180000695763	2R	11C_12A	ASIC008517	1057262	1058781	+		共线性	AGAP008818	3R	18377797	18390407	+
AS2_scf7180000695763	2R	11C_12A	ASIC008520	1066275	1070939	-		共线性	AGAP008819	3R	18394584	18488709	-
AS2_scf7180000695763	2R	11C_12A	ASIC008533	1182425	1196248	-		共线性	AGAP008821	3R	18495027	18529394	-
AS2_scf7180000695763	2R	11C_12A	ASIC008538	1236166	1236924	+		共线性	AGAP008822	3R	18540559	18561664	+
AS2_scf7180000695763	2R	11C_12A	ASIC008546	1279752	1286936	+		共线性	AGAP028559	3R	18600843	18663103	+
AS2_scf7180000695763	2R	11C_12A	ASIC008550	1337711	1339057	+		共线性	AGAP008825	3R	18903441	18904724	+
AS2_scf7180000695763	2R	11C_12A	ASIC008552	1350089	1356213	-		共线性	AGAP008826	3R	18934281	18941479	-
AS2_scf7180000695763	2R	11C_12A	ASIC008573	1454525	1458409	-		共线性	AGAP028025	3R	19043427	19047902	-
AS2_scf7180000695763	2R	11C_12A	ASIC008581	1499684	1502197	+		共线性	AGAP008827	3R	19090863	19094585	+
AS2_scf7180000695763	2R	11C_12A	ASIC008583	1505872	1507298	+		共线性	AGAP028123	3R	19096324	19097907	+
AS2_scf7180000695763	2R	11C_12A	ASIC008584	1507314	1508136	-		共线性	AGAP008828	3R	19097873	19098944	-
AS2_scf7180000695763	2R	11C_12A	ASIC008587	1541185	1543354	-		共线性	AGAP009032	3R	24358504	24360762	+
AS2_scf7180000695763	2R	11C_12A	ASIC008586	1537820	1539874	+		共线性	AGAP009033	3R	24362997	24365015	-
AS2_scf7180000695763	2R	11C_12A	ASIC008585	1528640	1531002	+		共线性	AGAP009034	3R	24371323	24373977	-
AS2_scf7180000695763	2R	11C_12A	ASIC008592	1556815	1558597	+		共线性	AGAP028111	3R	24337859	24339549	-
AS2_scf7180000696013	2R	13A	ASIC013579	64762	68705	+		共线性	AGAP008334	3R	9393429	9397061	+
AS2_scf7180000696013	2R	13A	ASIC013590	75426	79694	-		共线性	AGAP008335	3R	9403304	9407655	-
AS2_scf7180000696013	2R	13A	ASIC013612	82042	83575	-		共线性	AGAP008336	3R	9409639	9411447	-
AS2_scf7180000696013	2R	13A	ASIC013623	84066	85402	+		共线性	AGAP008337	3R	9411536	9413081	+
AS2_scf7180000696013	2R	13A	ASIC013634	85920	86674	+		共线性	AGAP008338	3R	9413519	9414374	+
AS2_scf7180000696013	2R	13A	ASIC013506	87045	87519	-		共线性	AGAP008339	3R	9414408	9415410	-
AS2_scf7180000696013	2R	13A	ASIC013517	88295	90995	+		共线性	AGAP008340	3R	9416345	9418684	+
AS2_scf7180000696013	2R	13A	ASIC013553	159664	171250	+		共线性	AGAP008342	3R	9444808	9495848	+
AS2_scf7180000696013	2R	13A	ASIC013554	184580	185159	-		共线性	AGAP008344	3R	9507562	9508447	-
AS2_scf7180000696013	2R	13A	ASIC013555	186064	187821	+		共线性	AGAP008345	3R	9509962	9512246	+
AS2_scf7180000696013	2R	13A	ASIC013562	249461	249997	+		共线性	AGAP028597	3R	9571538	9572672	+
AS2_scf7180000696013	2R	13A	ASIC013563	282968	300319	+		共线性	AGAP008347	3R	9552552	9614564	+
AS2_scf7180000696013	2R	13A	ASIC013565	327959	328405	-		共线性	AGAP008348	3R	9632817	9724478	-
AS2_scf7180000696013	2R	13A	ASIC013573	413289	414860	+		共线性	AGAP008349	3R	9721177	9723216	+
AS2_scf7180000696013	2R	13A	ASIC013574	418031	422773	+		共线性	AGAP008350	3R	9726877	9731776	+
AS2_scf7180000696013	2R	13A	ASIC013575	423608	426301	-		共线性	AGAP008352	3R	9734744	9736542	-
AS2_scf7180000696013	2R	13A	ASIC013576	427858	431115	-		共线性	AGAP008353	3R	9738104	9741430	-
AS2_scf7180000696013	2R	13A	ASIC013581	448159	460802	-		共线性	AGAP008354	3R	9749532	9774796	-
AS2_scf7180000696013	2R	13A	ASIC013584	517638	547911	-		共线性	AGAP008357	3R	9870960	9890511	-
AS2_scf7180000696013	2R	13A	ASIC013586	570578	586662	+		共线性	AGAP008358	3R	9926157	9927906	+
AS2_scf7180000696013	2R	13A	ASIC013595	704039	706240	+		共线性	AGAP008359	3R	10022000	10025324	+
AS2_scf7180000696013	2R	13A	ASIC013596	709308	710102	-		共线性	AGAP008360	3R	10027389	10043692	-
AS2_scf7180000696013	2R	13A	ASIC013598	734996	740109	-		共线性	AGAP008362	3R	10049243	10054370	-
AS2_scf7180000696013	2R	13A	ASIC013599	744268	745459	+		共线性	AGAP008363	3R	10059096	10061163	+
AS2_scf7180000696013	2R	13A	ASIC013600	746568	766348	-		共线性	AGAP008364	3R	10061667	10075623	-
AS2_scf7180000696013	2R	13A	ASIC013606	796728	801407	-		共线性	AGAP008368	3R	10083049	10087589	-
AS2_scf7180000696013	2R	13A	ASIC013608	803021	807743	+		共线性	AGAP008369	3R	10088546	10093543	+
AS2_scf7180000696013	2R	13A	ASIC013609	808259	811732	+		共线性	AGAP008370	3R	10093784	10095488	+
AS2_scf7180000696013	2R	13A	ASIC013610	811957	813565	+		共线性	AGAP008372	3R	10097506	10099123	+
AS2_scf7180000696013	2R	13A	ASIC013611	814235	815792	+		共线性	AGAP008373	3R	10099780	10101327	+
AS2_scf7180000696013	2R	13A	ASIC013613	815868	824368	-		共线性	AGAP028115	3R	10101428	10109638	-
AS2_scf7180000696013	2R	13A	ASIC013616	829697	831096	+		共线性	AGAP007977	3R	3624887	3626613	+
AS2_scf7180000696013	2R	13A	ASIC013614	826644	827286	+		共线性	AGAP008374	3R	10111582	10112385	+
AS2_scf7180000696013	2R	13A	ASIC013615	827577	828440	-		共线性	AGAP008375	3R	10112777	10113835	-
AS2_scf7180000696013	2R	13A	ASIC013617	832461	832811	-		共线性	AGAP028023	3R	3626956	3627707	-
AS2_scf7180000696013	2R	13A	ASIC013618	833327	834400	+		共线性	AGAP013725	3R	3628100	3629316	+
AS2_scf7180000696013	2R	13A	ASIC013619	834883	839276	-		共线性	AGAP007978	3R	3629506	3634190	-
AS2_scf7180000696013	2R	13A	ASIC013620	840190	841586	+		共线性	AGAP013732	3R	3635131	3636574	+
AS2_scf7180000696013	2R	13A	ASIC013622	846661	847685	+		共线性	AGAP007979	3R	3640949	3642000	+
AS2_scf7180000696013	2R	13A	ASIC013627	858635	859416	+		共线性	AGAP007980	3R	3648524	3649937	+
AS2_scf7180000696013	2R	13A	ASIC013628	864720	868452	+		共线性	AGAP007981	3R	3651890	3655557	-
AS2_scf7180000696013	2R	13A	ASIC013630	871053	874232	+		共线性	AGAP007982	3R	3659631	3661799	+
AS2_scf7180000696013	2R	13A	ASIC013631	876955	878232	+		共线性	AGAP007983	3R	3662878	3666201	-
AS2_scf7180000696013	2R	13A	ASIC013632	879276	882155	+		共线性	AGAP007984	3R	3668052	3670907	+
AS2_scf7180000696013	2R	13A	ASIC013636	959291	979978	+		共线性	AGAP007985	3R	3691424	3752570	+
AS2_scf7180000696013	2R	13A	ASIC013547	1395593	1396888	-		共线性	AGAP010187	3R	50335455	50337262	+
AS2_scf7180000696013	2R	13A	ASIC013545	1378543	1381722	-		共线性	AGAP010193	3R	50403559	50410500	+
AS2_scf7180000696013	2R	13A	ASIC013544	1375642	1377152	-		共线性	AGAP010194	3R	50414991	50416886	+
AS2_scf7180000696013	2R	13A	ASIC013542	1373023	1374434	+		共线性	AGAP010195	3R	50417385	50418789	-
AS2_scf7180000696013	2R	13A	ASIC013538	1347462	1348263	-		共线性	AGAP010196	3R	50438641	50439462	+
AS2_scf7180000696013	2R	13A	ASIC013537	1340619	1342303	+		共线性	AGAP010197	3R	50453367	50474730	-
AS2_scf7180000696013	2R	13A	ASIC013516	1176244	1179444	+		共线性	AGAP010198	3R	50570660	50574073	-
AS2_scf7180000696013	2R	13A	ASIC013515	1175096	1175946	+		共线性	AGAP010199	3R	50576313	50577211	-
AS2_scf7180000696013	2R	13A	ASIC013514	1159889	1174705	+		共线性	AGAP010200	3R	50577928	50605043	-
AS2_scf7180000696013	2R	13A	ASIC013513	1147936	1151540	+		共线性	AGAP010201	3R	50614023	50653786	-
AS2_scf7180000696013	2R	13A	ASIC013551	1417185	1440933	+		共线性	AGAP010189	3R	50359299	50378794	-
AS2_scf7180000696013	2R	13A	ASIC013549	1411262	1412334	-		共线性	AGAP010191	3R	50383673	50385023	+
AS2_scf7180000696013	2R	13A	ASIC013548	1397973	1409451	+		共线性	AGAP010192	3R	50386147	50392930	-
AS2_scf7180000695690	2R	14A_B	ASIC006914	133135	138660	-		共线性	AGAP008080	3R	5223883	5229958	+
AS2_scf7180000695690	2R	14A_B	ASIC006903	123257	132163	+		共线性	AGAP008081	3R	5230476	5234018	-
AS2_scf7180000695690	2R	14A_B	ASIC006859	89995	92907	-		共线性	AGAP008083	3R	5269317	5271374	+
AS2_scf7180000695690	2R	14A_B	ASIC006984	71942	72740	+		共线性	AGAP008084	3R	5288884	5290043	-
AS2_scf7180000695690	2R	14A_B	ASIC006973	64506	69528	-		共线性	AGAP008085	3R	5290352	5295046	+
AS2_scf7180000695690	2R	14A_B	ASIC006962	61164	62955	+		共线性	AGAP008086	3R	5295961	5298115	-
AS2_scf7180000695690	2R	14A_B	ASIC006951	56122	60777	-		共线性	AGAP008087	3R	5298415	5303042	+
AS2_scf7180000695690	2R	14A_B	ASIC006940	46866	48107	+		共线性	AGAP008089	3R	5310180	5311426	-
AS2_scf7180000695690	2R	14A_B	ASIC006929	25970	34301	+		共线性	AGAP008090	3R	5320908	5327777	-
AS2_scf7180000695690	2R	14A_B	ASIC006947	428967	429611	-		共线性	AGAP008063	3R	4973470	4974199	+
AS2_scf7180000695690	2R	14A_B	ASIC006946	427633	428412	-		共线性	AGAP008064	3R	4974521	4975474	+
AS2_scf7180000695690	2R	14A_B	ASIC006945	420854	424749	+		共线性	AGAP008065	3R	4978301	4981353	-
AS2_scf7180000695690	2R	14A_B	ASIC006942	379953	380756	-		共线性	AGAP008067	3R	5010619	5011296	+
AS2_scf7180000695690	2R	14A_B	ASIC006934	332461	333485	-		共线性	AGAP028720	3R	5060825	5061952	+
AS2_scf7180000695690	2R	14A_B	ASIC006931	304444	327323	-		共线性	AGAP008072	3R	5067619	5085292	+
AS2_scf7180000695690	2R	14A_B	ASIC006930	303363	303725	+		共线性	AGAP008073	3R	5085892	5086579	-
AS2_scf7180000695690	2R	14A_B	ASIC006928	301352	302930	-		共线性	AGAP008074	3R	5086684	5088586	+
AS2_scf7180000695690	2R	14A_B	ASIC006927	294707	294895	+		共线性	AGAP013103	3R	5095195	5095821	-
AS2_scf7180000695690	2R	14A_B	ASIC006926	291627	294205	+		共线性	AGAP008075	3R	5095629	5101271	-
AS2_scf7180000695690	2R	14A_B	ASIC006916	169512	169995	+		共线性	AGAP008078	3R	5197863	5199325	-
AS2_scf7180000695690	2R	14A_B	ASIC006968	561046	567558	-		共线性	AGAP008047	3R	4850248	4856766	+
AS2_scf7180000695690	2R	14A_B	ASIC006967	556081	559385	+		共线性	AGAP008048	3R	4857721	4860656	-
AS2_scf7180000695690	2R	14A_B	ASIC006966	553923	555058	-		共线性	AGAP008049	3R	4861286	4862564	+
AS2_scf7180000695690	2R	14A_B	ASIC006965	551753	553645	+		共线性	AGAP008050	3R	4862696	4864782	-
AS2_scf7180000695690	2R	14A_B	ASIC006963	547153	547536	-		共线性	AGAP008052	3R	4868639	4869304	+
AS2_scf7180000695690	2R	14A_B	ASIC006961	535237	546501	-		共线性	AGAP008053	3R	4869630	4871915	+
AS2_scf7180000695690	2R	14A_B	ASIC006960	531763	532394	+		共线性	AGAP008055	3R	4883556	4884159	-
AS2_scf7180000695690	2R	14A_B	ASIC006959	529201	529383	-		共线性	AGAP008056	3R	4886075	4887788	+
AS2_scf7180000695690	2R	14A_B	ASIC006955	495980	496745	-		共线性	AGAP008058	3R	4897182	4916067	+
AS2_scf7180000695690	2R	14A_B	ASIC006954	491113	493878	-		共线性	AGAP013754	3R	4919592	4920641	+
AS2_scf7180000695690	2R	14A_B	ASIC006952	476109	477369	-		共线性	AGAP008059	3R	4927310	4932869	+
AS2_scf7180000695690	2R	14A_B	ASIC006950	467917	473325	-		共线性	AGAP008060	3R	4934320	4937305	+
AS2_scf7180000695690	2R	14A_B	ASIC006949	465672	467298	-		共线性	AGAP008061	3R	4938138	4940055	+
AS2_scf7180000695690	2R	14A_B	ASIC006948	431317	452508	+		共线性	AGAP008062	3R	4952197	4972408	-
AS2_scf7180000695690	2R	14A_B	ASIC006969	569573	570807	-		共线性	AGAP009095	3R	25574784	25576915	+
AS2_scf7180000695690	2R	14A_B	ASIC006988	658349	659888	+		共线性	AGAP008034	3R	4766153	4768494	-
AS2_scf7180000695690	2R	14A_B	ASIC006987	635961	657448	-		共线性	AGAP008035	3R	4769799	4788402	+
AS2_scf7180000695690	2R	14A_B	ASIC006986	633174	634846	+		共线性	AGAP008037	3R	4788774	4791268	-
AS2_scf7180000695690	2R	14A_B	ASIC006983	625292	626479	-		共线性	AGAP008039	3R	4791620	4799324	+
AS2_scf7180000695690	2R	14A_B	ASIC006982	624316	625092	+		共线性	AGAP008040	3R	4798709	4800283	-
AS2_scf7180000695690	2R	14A_B	ASIC006981	621723	623221	-		共线性	AGAP008041	3R	4800830	4803086	+
AS2_scf7180000695690	2R	14A_B	ASIC006980	619696	621174	+		共线性	AGAP008042	3R	4802921	4804671	-
AS2_scf7180000695690	2R	14A_B	ASIC006979	618912	619562	+		共线性	AGAP008043	3R	4804673	4805576	-
AS2_scf7180000695690	2R	14A_B	ASIC006978	615650	618224	-		共线性	AGAP008044	3R	4806082	4808982	+
AS2_scf7180000695690	2R	14A_B	ASIC006977	614885	615362	+		共线性	AGAP008045	3R	4808998	4809724	-
AS2_scf7180000695690	2R	14A_B	ASIC006976	612246	614336	+		共线性	AGAP013736	3R	4810076	4812179	-
AS2_scf7180000695690	2R	14A_B	ASIC006972	575580	581693	-		共线性	AGAP008046	3R	4839343	4845414	+
AS2_scf7180000695690	2R	14A_B	ASIC006971	572422	573402	-		共线性	AGAP013713	3R	4847593	4848861	+
AS2_scf7180000695690	2R	14A_B	ASIC006989	663825	667118	+		共线性	AGAP028004	3R	20805827	20809444	-
AS2_scf7180000695690	2R	14A_B	ASIC006852	949701	953773	-		共线性	AGAP008027	3R	4511376	4516680	+
AS2_scf7180000695690	2R	14A_B	ASIC006850	925367	936509	+		共线性	AGAP008028	3R	4524591	4537135	-
AS2_scf7180000695690	2R	14A_B	ASIC006997	747273	753705	-		共线性	AGAP028427	3R	4689808	4754923	+
AS2_scf7180000695690	2R	14A_B	ASIC006991	669433	670597	-		共线性	AGAP008033	3R	4761802	4763268	+
AS2_scf7180000695690	2R	14A_B	ASIC006990	667703	669205	+		共线性	AGAP013760	3R	4763368	4764864	-
AS2_scf7180000695690	2R	14A_B	ASIC006853	955438	962658	+		共线性	AGAP009304	3R	31017531	31019013	+
AS2_scf7180000695690	2R	14A_B	ASIC006854	986661	998644	-		共线性	AGAP009306	3R	31046007	31064590	-
AS2_scf7180000695690	2R	14A_B	ASIC006893	1420845	1424436	-		共线性	AGAP009608	3R	36986648	36989742	+
AS2_scf7180000695690	2R	14A_B	ASIC006891	1414173	1415952	+		共线性	AGAP009609	3R	36994987	36998787	-
AS2_scf7180000695690	2R	14A_B	ASIC006890	1410797	1411941	-		共线性	AGAP009610	3R	37001849	37003632	+
AS2_scf7180000695690	2R	14A_B	ASIC006889	1409500	1410593	+		共线性	AGAP009611	3R	37003915	37006114	-
AS2_scf7180000695690	2R	14A_B	ASIC006888	1407821	1408987	-		共线性	AGAP009612	3R	37005751	37006960	+
AS2_scf7180000695690	2R	14A_B	ASIC006887	1407125	1407736	+		共线性	AGAP009613	3R	37006967	37007866	-
AS2_scf7180000695690	2R	14A_B	ASIC006886	1405961	1406708	+		共线性	AGAP009614	3R	37008569	37009490	-
AS2_scf7180000695690	2R	14A_B	ASIC006885	1403200	1405666	-		共线性	AGAP009615	3R	37009693	37012169	+
AS2_scf7180000695690	2R	14A_B	ASIC006883	1386454	1388295	-		共线性	AGAP009616	3R	37041535	37042324	+
AS2_scf7180000695690	2R	14A_B	ASIC006882	1383186	1384888	-		共线性	AGAP009617	3R	37045603	37047696	+
AS2_scf7180000695690	2R	14A_B	ASIC006880	1381587	1382656	+		共线性	AGAP009618	3R	37048121	37048840	-
AS2_scf7180000695690	2R	14A_B	ASIC006879	1371938	1380339	-		共线性	AGAP009619	3R	37052132	37063499	+
AS2_scf7180000695690	2R	14A_B	ASIC006877	1367644	1368324	+		共线性	AGAP009620	3R	37067814	37068601	-
AS2_scf7180000695690	2R	14A_B	ASIC006876	1347189	1356901	+		共线性	AGAP009621	3R	37081806	37089264	-
AS2_scf7180000695690	2R	14A_B	ASIC006874	1298980	1301238	-		共线性	AGAP009622	3R	37142919	37146582	+
AS2_scf7180000695690	2R	14A_B	ASIC006873	1291605	1292603	-		共线性	AGAP009623	3R	37154051	37155049	+
AS2_scf7180000695690	2R	14A_B	ASIC006872	1284873	1288921	+		共线性	AGAP009624	3R	37158716	37163336	-
AS2_scf7180000695690	2R	14A_B	ASIC006871	1281955	1283581	-		共线性	AGAP009625	3R	37164788	37166737	+
AS2_scf7180000695690	2R	14A_B	ASIC006865	1227756	1228865	-		共线性	AGAP009626	3R	37221555	37252208	+
AS2_scf7180000695690	2R	14A_B	ASIC006862	1188955	1202728	-		共线性	AGAP009628	3R	37275842	37300372	+
AS2_scf7180000695690	2R	14A_B	ASIC006894	1427388	1428296	+		共线性	AGAP008499	3R	11338838	11340440	+
AS2_scf7180000695690	2R	14A_B	ASIC006895	1429256	1430309	-		共线性	AGAP008500	3R	11340831	11342189	-
AS2_scf7180000695690	2R	14A_B	ASIC006896	1430653	1432329	-		共线性	AGAP008501	3R	11343920	11346027	-
AS2_scf7180000695690	2R	14A_B	ASIC006897	1433229	1434103	+		共线性	AGAP008502	3R	11346304	11347597	+
AS2_scf7180000695690	2R	14A_B	ASIC006898	1435015	1436416	-		共线性	AGAP008503	3R	11348299	11351174	-
AS2_scf7180000695690	2R	14A_B	ASIC006899	1438783	1440145	+		共线性	AGAP008504	3R	11351448	11352785	+
AS2_scf7180000695690	2R	14A_B	ASIC006900	1454006	1455146	-		共线性	AGAP008507	3R	11370758	11372462	-
AS2_scf7180000695690	2R	14A_B	ASIC006902	1498967	1511472	+		共线性	AGAP008509	3R	11432001	11443813	+
AS2_scf7180000695690	2R	14A_B	ASIC006905	1526732	1528119	-		共线性	AGAP008510	3R	11457795	11464150	-
AS2_scf7180000695690	2R	14A_B	ASIC006906	1533618	1537088	+		共线性	AGAP007953	3R	3286187	3289463	+
AS2_scf7180000695690	2R	14A_B	ASIC006908	1541391	1543923	-		共线性	AGAP008511	3R	11468382	11471590	-
AS2_scf7180000695690	2R	14A_B	ASIC006910	1549504	1566977	-		共线性	AGAP008512	3R	11475679	11504073	-
AS2_scf7180000695690	2R	14A_B	ASIC006913	1610891	1612004	-		共线性	AGAP008513	3R	11552914	11554950	-
AS2_scf7180000696012	2R	14C_D	ASIC013409	31912	33934	-		共线性	AGAP010223	3R	51184227	51186053	-
AS2_scf7180000696012	2R	14C_D	ASIC013453	88647	90732	+		共线性	AGAP010228	3R	51290850	51293424	+
AS2_scf7180000696012	2R	14C_D	ASIC013475	92501	95358	+		共线性	AGAP010229	3R	51294571	51297332	+
AS2_scf7180000696012	2R	14C_D	ASIC013486	101021	106917	-		共线性	AGAP010230	3R	51299821	51308410	-
AS2_scf7180000696012	2R	14C_D	ASIC013410	138060	145383	+		共线性	AGAP010234	3R	51335884	51339757	+
AS2_scf7180000696012	2R	14C_D	ASIC013411	152393	163937	+		共线性	AGAP010235	3R	51345177	51357275	+
AS2_scf7180000696012	2R	14C_D	ASIC013412	169516	172684	-		共线性	AGAP010238	3R	51370047	51376204	-
AS2_scf7180000696012	2R	14C_D	ASIC013413	183516	184763	+		共线性	AGAP010239	3R	51394010	51407462	+
AS2_scf7180000696012	2R	14C_D	ASIC013414	188692	189624	-		共线性	AGAP010240	3R	51410285	51411162	-
AS2_scf7180000696012	2R	14C_D	ASIC013415	195666	197497	+		共线性	AGAP010241	3R	51441954	51444540	+
AS2_scf7180000696012	2R	14C_D	ASIC013419	279180	291798	-		共线性	AGAP010245	3R	51542864	51554877	-
AS2_scf7180000696012	2R	14C_D	ASIC013425	368313	369029	+		共线性	AGAP010247	3R	51649377	51650173	-
AS2_scf7180000696012	2R	14C_D	ASIC013426	370517	373761	-		共线性	AGAP010249	3R	51651374	51654892	-
AS2_scf7180000696012	2R	14C_D	ASIC013427	375084	378849	-		共线性	AGAP010251	3R	51658302	51662103	-
AS2_scf7180000696012	2R	14C_D	ASIC013428	380206	380986	+		共线性	AGAP010252	3R	51662576	51663616	+
AS2_scf7180000696012	2R	14C_D	ASIC013430	403758	404863	+		共线性	AGAP010254	3R	51684894	51687015	+
AS2_scf7180000696012	2R	14C_D	ASIC013433	423220	424995	+		共线性	AGAP010255	3R	51707622	51709016	+
AS2_scf7180000696012	2R	14C_D	ASIC013434	426947	428904	-		共线性	AGAP010257	3R	51714118	51715735	-
AS2_scf7180000696012	2R	14C_D	ASIC013435	430350	434211	+		共线性	AGAP010258	3R	51716563	51719983	+
AS2_scf7180000696012	2R	14C_D	ASIC013437	465673	466486	+		共线性	AGAP010260	3R	51753347	51756084	+
AS2_scf7180000696012	2R	14C_D	ASIC013438	471174	480645	-		共线性	AGAP010261	3R	51759254	51777762	-
AS2_scf7180000696012	2R	14C_D	ASIC013440	495015	495482	+		共线性	AGAP010264	3R	51803373	51808325	+
AS2_scf7180000696012	2R	14C_D	ASIC013443	505751	538969	+		共线性	AGAP010265	3R	51820780	51844428	+
AS2_scf7180000696012	2R	14C_D	ASIC013444	543301	561689	+		共线性	AGAP010266	3R	51851517	51878621	+
AS2_scf7180000696012	2R	14C_D	ASIC013445	562326	564709	-		共线性	AGAP010267	3R	51878698	51881324	-
AS2_scf7180000696012	2R	14C_D	ASIC013446	565386	566530	+		共线性	AGAP010268	3R	51882060	51911589	+
AS2_scf7180000696012	2R	14C_D	ASIC013447	567922	572182	-		共线性	AGAP010269	3R	51888596	51891751	-
AS2_scf7180000696012	2R	14C_D	ASIC013449	576448	581944	-		共线性	AGAP010272	3R	51917004	51920501	-
AS2_scf7180000696012	2R	14C_D	ASIC013451	587629	589920	-		共线性	AGAP010274	3R	51933962	51936528	-
AS2_scf7180000696012	2R	14C_D	ASIC013452	591217	594026	+		共线性	AGAP010275	3R	51937102	51940123	+
AS2_scf7180000696012	2R	14C_D	ASIC013454	595824	596412	-		共线性	AGAP010276	3R	51942211	51945830	-
AS2_scf7180000696012	2R	14C_D	ASIC013457	598833	599457	-		共线性	AGAP010278	3R	51946679	51947433	-
AS2_scf7180000696012	2R	14C_D	ASIC013458	616235	618951	-		共线性	AGAP010279	3R	51965805	51967867	-
AS2_scf7180000696012	2R	14C_D	ASIC013459	628465	631802	-		共线性	AGAP010280	3R	51982000	51984540	-
AS2_scf7180000696012	2R	14C_D	ASIC013460	637504	641328	-		共线性	AGAP010281	3R	51987227	52014754	-
AS2_scf7180000696012	2R	14C_D	ASIC013461	646130	649218	+		共线性	AGAP010282	3R	52033775	52038486	+
AS2_scf7180000696012	2R	14C_D	ASIC013463	665734	667616	+		共线性	AGAP010286	3R	52067738	52115209	+
AS2_scf7180000696012	2R	14C_D	ASIC013465	670191	684782	+		共线性	AGAP010286	3R	52067738	52115209	+
AS2_scf7180000696012	2R	14C_D	ASIC013467	710515	711999	-		共线性	AGAP010289	3R	52212077	52213576	-
AS2_scf7180000696012	2R	14C_D	ASIC013468	729425	745552	+		共线性	AGAP010290	3R	52237449	52248062	+
AS2_scf7180000696012	2R	14C_D	ASIC013471	756988	760880	-		共线性	AGAP010297	3R	52614350	52617318	+
AS2_scf7180000696012	2R	14C_D	ASIC013473	766463	769090	-		共线性	AGAP010308	3R	53091293	53094028	+
AS2_scf7180000696012	2R	14C_D	ASIC013489	873823	879328	+		共线性	AGAP010292	3R	52301006	52349893	-
AS2_scf7180000696012	2R	14C_D	ASIC013488	852490	853845	-		共线性	AGAP010293	3R	52354660	52358904	+
AS2_scf7180000696012	2R	14C_D	ASIC013487	842925	845781	-		共线性	AGAP010294	3R	52418651	52422892	-
AS2_scf7180000696012	2R	14C_D	ASIC013492	893143	894191	-		共线性	AGAP010298	3R	52655670	52657280	+
AS2_scf7180000696012	2R	14C_D	ASIC013494	910525	915906	-		共线性	AGAP010302	3R	52851999	52854757	-
AS2_scf7180000696012	2R	14C_D	ASIC013496	927952	929871	+		共线性	AGAP010304	3R	52951761	52996140	+
AS2_scf7180000696012	2R	14C_D	ASIC013498	931596	932936	+		共线性	AGAP010305	3R	53004969	53006434	+
				Gene_start	Gene_end						Gene_start	Gene_end
AS2_scf7180000695763	2R	11C_12A	ASIC008549	1327856	1331377	+		共线性	AGAP028559	3R	18600843	18663103	+
A.sinensis	A.sinensis	A.sinensis	A.sinensis	A.sinensis	A.sinensis	A.sinensis			A.gambiae	A.gambiae	A.gambiae	A.gambiae	A.gambiae

## Sheet: Sheet3
An. sinensis									An. gambiae
Scaffold	Chromosome	Location	Gene	Gene start	Gene end	Orientation	Synteny block		Gene	Chromosome	Gene start	Gene end	Orientation	Synteny block
AS2_scf7180000696060	2L	22C_23B	ASIC019720	24147	29621	+		共线性	AGAP007349	2L	45992090	45998069	-
AS2_scf7180000696060	2L	22C_23B	ASIC019831	31004	42819	-		共线性	AGAP007348	2L	45981854	45986668	+
AS2_scf7180000696060	2L	22C_23B	ASIC019888	76484	97352	+		共线性	AGAP007342	2L	45911420	45932891	-
AS2_scf7180000696060	2L	22C_23B	ASIC019899	111878	117785	-		共线性	AGAP007341	2L	45889606	45895122	+
AS2_scf7180000696060	2L	22C_23B	ASIC019510	147139	169199	-		共线性	AGAP007340	2L	45832729	45872257	+
AS2_scf7180000696060	2L	22C_23B	ASIC019532	210206	211003	+		共线性	AGAP028466	2L	45750297	45792852	-
AS2_scf7180000696060	2L	22C_23B	ASIC019598	288327	297243	-		共线性	AGAP006652	2L	35683643	35695365	+
AS2_scf7180000696060	2L	22C_23B	ASIC019610	302457	303245	+		共线性	AGAP006651	2L	35672176	35672964	-
AS2_scf7180000696060	2L	22C_23B	ASIC019621	303573	304017	-		共线性	AGAP006650	2L	35671231	35672123	+
AS2_scf7180000696060	2L	22C_23B	ASIC019632	304514	306563	+		共线性	AGAP006649	2L	35666831	35668902	-
AS2_scf7180000696060	2L	22C_23B	ASIC019643	307069	309369	-		共线性	AGAP006648	2L	35664073	35666441	+
AS2_scf7180000696060	2L	22C_23B	ASIC019665	311427	320267	-		共线性	AGAP006646	2L	35654017	35655665	+
AS2_scf7180000696060	2L	22C_23B	ASIC019676	322350	327361	-		共线性	AGAP006645	2L	35623699	35652420	+
AS2_scf7180000696060	2L	22C_23B	ASIC019732	400355	402487	+		共线性	AGAP006644	2L	35564225	35566342	-
AS2_scf7180000696060	2L	22C_23B	ASIC019743	405033	408044	-		共线性	AGAP006643	2L	35557440	35561384	+
AS2_scf7180000696060	2L	22C_23B	ASIC019754	423868	431276	-		共线性	AGAP006642	2L	35530156	35538434	+
AS2_scf7180000696060	2L	22C_23B	ASIC019776	464470	465503	-		共线性	AGAP006641	2L	35494255	35495042	+
AS2_scf7180000696060	2L	22C_23B	ASIC019832	535542	538618	+		共线性	AGAP006638	2L	35406635	35411920	-
AS2_scf7180000696060	2L	22C_23B	ASIC019843	540403	543517	+		共线性	AGAP006637	2L	35402172	35404968	-
AS2_scf7180000696060	2L	22C_23B	ASIC019854	545894	577896	-		共线性	AGAP006636	2L	35355254	35400052	+
AS2_scf7180000696060	2L	22C_23B	ASIC019878	653698	657052	+		共线性	AGAP006635	2L	35252641	35257181	-
AS2_scf7180000696060	2L	22C_23B	ASIC019885	938973	949755	+		共线性	AGAP006633	2L	34865665	34877566	-
AS2_scf7180000696060	2L	22C_23B	ASIC019886	954795	957408	-		共线性	AGAP006632	2L	34856394	34860161	+
AS2_scf7180000696060	2L	22C_23B	ASIC019890	989337	996162	+		共线性	AGAP006631	2L	34803042	34809497	-
AS2_scf7180000696060	2L	22C_23B	ASIC019891	1003986	1004415	-		共线性	AGAP006630	2L	34792865	34793471	+
AS2_scf7180000696060	2L	22C_23B	ASIC019892	1005731	1007771	-		共线性	AGAP006629	2L	34788919	34791209	+
AS2_scf7180000696060	2L	22C_23B	ASIC019893	1012442	1013448	-		共线性	AGAP006134	2L	27071569	27072371	-
AS2_scf7180000696060	2L	22C_23B	ASIC019894	1014239	1014756	+		共线性	AGAP006135	2L	27073078	27073645	+
AS2_scf7180000696060	2L	22C_23B	ASIC019895	1016871	1018259	-		共线性	AGAP006136	2L	27075872	27077455	-
AS2_scf7180000696060	2L	22C_23B	ASIC019897	1029819	1066241	-		共线性	AGAP006478	2L	32768708	32813149	+
AS2_scf7180000696060	2L	22C_23B	ASIC019901	1089686	1098304	-		共线性	AGAP006477	2L	32725271	32736050	+
AS2_scf7180000696060	2L	22C_23B	ASIC019902	1100373	1101569	+		共线性	AGAP006509	2L	33205177	33207040	+
AS2_scf7180000696060	2L	22C_23B	ASIC019903	1106429	1109166	-		共线性	AGAP006510	2L	33212639	33216079	-
AS2_scf7180000696060	2L	22C_23B	ASIC019906	1158480	1160627	+		共线性	AGAP006511	2L	33288833	33291140	+
AS2_scf7180000696060	2L	22C_23B	ASIC019909	1166141	1180068	-		共线性	AGAP006513	2L	33297395	33314570	-
AS2_scf7180000696060	2L	22C_23B	ASIC019916	1293123	1305745	+		共线性	AGAP006514	2L	33491169	33508270	+
AS2_scf7180000696060	2L	22C_23B	ASIC019922	1388464	1389130	+		共线性	AGAP006515	2L	33620149	33621045	+
AS2_scf7180000696060	2L	22C_23B	ASIC019929	1455824	1489060	+		共线性	AGAP006516	2L	33711923	33764081	+
AS2_scf7180000696060	2L	22C_23B	ASIC019930	1492122	1496910	+		共线性	AGAP006517	2L	33767805	33772481	+
AS2_scf7180000696060	2L	22C_23B	ASIC019501	1505591	1531281	-		共线性	AGAP006520	2L	33786625	33822595	-
AS2_scf7180000696060	2L	22C_23B	ASIC019502	1534514	1536055	-		共线性	AGAP006521	2L	33825711	33832358	-
AS2_scf7180000696060	2L	22C_23B	ASIC019503	1540006	1543040	-		共线性	AGAP006522	2L	33834094	33835519	-
AS2_scf7180000696060	2L	22C_23B	ASIC019504	1544264	1545492	-		共线性	AGAP006524	2L	33840297	33841673	-
AS2_scf7180000696060	2L	22C_23B	ASIC019506	1550357	1550702	-		共线性	AGAP006526	2L	33847140	33905442	-
AS2_scf7180000696060	2L	22C_23B	ASIC019507	1551479	1553156	+		共线性	AGAP006527	2L	33885552	33887031	-
AS2_scf7180000696060	2L	22C_23B	ASIC019509	1593737	1602789	+		共线性	AGAP006528	2L	33910602	33921559	+
AS2_scf7180000696060	2L	22C_23B	ASIC019512	1605922	1606961	-		共线性	AGAP006529	2L	33924744	33929992	-
AS2_scf7180000696060	2L	22C_23B	ASIC019513	1607307	1607642	-		共线性	AGAP013364	2L	33926156	33929995	-
AS2_scf7180000696060	2L	22C_23B	ASIC019514	1608089	1609785	-		共线性	AGAP006530	2L	33927005	33928472	-
AS2_scf7180000696060	2L	22C_23B	ASIC019515	1610581	1611723	-		共线性	AGAP006531	2L	33930315	33931592	-
AS2_scf7180000696060	2L	22C_23B	ASIC019517	1615863	1622592	+		共线性	AGAP006532	2L	33939186	33946087	+
AS2_scf7180000696060	2L	22C_23B	ASIC019518	1623997	1625124	+		共线性	AGAP006533	2L	33948755	33950031	+
AS2_scf7180000696060	2L	22C_23B	ASIC019519	1630571	1634977	-		共线性	AGAP006534	2L	33954274	33962993	-
AS2_scf7180000696060	2L	22C_23B	ASIC019520	1637401	1641306	+		共线性	AGAP006535	2L	33965630	33969577	+
AS2_scf7180000696060	2L	22C_23B	ASIC019523	1676883	1685448	+		共线性	AGAP006536	2L	34005485	34016554	+
AS2_scf7180000696060	2L	22C_23B	ASIC019530	1728138	1729037	+		共线性	AGAP006539	2L	34064109	34065067	+
AS2_scf7180000696060	2L	22C_23B	ASIC019533	1733167	1740501	+		共线性	AGAP006540	2L	34066750	34075934	+
AS2_scf7180000696060	2L	22C_23B	ASIC019535	1742108	1743756	-		共线性	AGAP006542	2L	34077592	34079351	-
AS2_scf7180000696060	2L	22C_23B	ASIC019536	1744143	1745793	+		共线性	AGAP006541	2L	34077108	34082358	+
AS2_scf7180000696060	2L	22C_23B	ASIC019537	1752351	1753369	+		共线性	AGAP006543	2L	34087430	34093806	+
AS2_scf7180000696060	2L	22C_23B	ASIC019538	1753871	1756201	-		共线性	AGAP028608	2L	34094335	34096997	-
AS2_scf7180000696060	2L	22C_23B	ASIC019539	1759599	1763582	+		共线性	AGAP006546	2L	34100051	34106245	+
AS2_scf7180000696060	2L	22C_23B	ASIC019540	1765206	1767645	+		共线性	AGAP006547	2L	34107955	34110522	+
AS2_scf7180000696060	2L	22C_23B	ASIC019541	1768869	1770220	+		共线性	AGAP006548	2L	34111266	34113290	+
AS2_scf7180000696060	2L	22C_23B	ASIC019542	1770421	1770799	-		共线性	AGAP006549	2L	34113357	34113921	-
AS2_scf7180000696060	2L	22C_23B	ASIC019547	1777621	1777948	-		共线性	AGAP028429	2L	34148066	34148396	+
AS2_scf7180000696060	2L	22C_23B	ASIC019549	1786350	1786668	-		共线性	AGAP006560	2L	34141798	34142119	+
AS2_scf7180000696060	2L	22C_23B	ASIC019550	1787345	1787605	-		共线性	AGAP006567	2L	34151108	34152039	-
AS2_scf7180000696060	2L	22C_23B	ASIC019552	1791755	1797760	+		共线性	AGAP006569	2L	34158499	34168017	+
AS2_scf7180000696060	2L	22C_23B	ASIC019553	1801566	1802639	+		共线性	AGAP006570	2L	34168871	34170407	+
AS2_scf7180000696060	2L	22C_23B	ASIC019555	1804915	1818023	-		共线性	AGAP006571	2L	34172497	34192948	-
AS2_scf7180000696060	2L	22C_23B	ASIC019557	1825449	1832341	-		共线性	AGAP006573	2L	34203893	34206602	-
AS2_scf7180000696060	2L	22C_23B	ASIC019558	1833161	1839708	+		共线性	AGAP006574	2L	34207128	34217886	+
AS2_scf7180000696060	2L	22C_23B	ASIC019559	1841763	1842062	-		共线性	AGAP006575	2L	34220002	34220697	-
AS2_scf7180000696060	2L	22C_23B	ASIC019560	1842441	1845013	-		共线性	AGAP006576	2L	34221213	34225227	-
AS2_scf7180000696060	2L	22C_23B	ASIC019561	1846974	1848778	-		共线性	AGAP006577	2L	34225627	34227782	-
AS2_scf7180000696060	2L	22C_23B	ASIC019562	1852985	1853723	-		共线性	AGAP006579	2L	34238562	34255318	-
AS2_scf7180000696060	2L	22C_23B	ASIC019568	1867080	1868839	+		共线性	AGAP006580	2L	34263503	34265334	+
AS2_scf7180000696060	2L	22C_23B	ASIC019573	1969252	1972118	-		共线性	AGAP006591	2L	34412588	34417188	-
AS2_scf7180000696060	2L	22C_23B	ASIC019574	1981752	1986625	-		共线性	AGAP006592	2L	34429460	34436165	-
AS2_scf7180000696060	2L	22C_23B	ASIC019585	2054573	2058653	+		共线性	AGAP006826	2L	39032112	39036699	-
AS2_scf7180000696060	2L	22C_23B	ASIC019586	2060518	2089507	-		共线性	AGAP006825	2L	38996806	39030002	+
AS2_scf7180000696060	2L	22C_23B	ASIC019589	2118464	2120955	+		共线性	AGAP006824	2L	38955405	38962892	-
AS2_scf7180000696060	2L	22C_23B	ASIC019590	2124956	2152503	-		共线性	AGAP006823	2L	38915890	38951679	+
AS2_scf7180000696060	2L	22C_23B	ASIC019591	2159788	2160652	-		共线性	AGAP006822	2L	38895037	38907809	+
AS2_scf7180000696060	2L	22C_23B	ASIC019595	2178464	2180506	-		共线性	AGAP006820	2L	38887650	38890117	+
AS2_scf7180000696060	2L	22C_23B	ASIC019596	2183017	2185194	-		共线性	AGAP006819	2L	38882380	38884506	+
AS2_scf7180000696060	2L	22C_23B	ASIC019599	2196791	2199391	-		共线性	AGAP006818	2L	38869110	38873116	+
AS2_scf7180000696060	2L	22C_23B	ASIC019600	2200485	2204799	+		共线性	AGAP006817	2L	38862220	38867043	-
AS2_scf7180000696060	2L	22C_23B	ASIC019601	2205932	2206951	+		共线性	AGAP006814	2L	38856915	38858249	-
AS2_scf7180000696060	2L	22C_23B	ASIC019602	2241928	2280712	+		共线性	AGAP028658	2L	38780413	38780968	-
AS2_scf7180000696060	2L	22C_23B	ASIC019603	2281205	2281566	+		共线性	AGAP028659	2L	38779421	38780054	-
AS2_scf7180000696060	2L	22C_23B	ASIC019604	2281922	2282321	-		共线性	AGAP006813	2L	38778616	38779055	+
AS2_scf7180000696060	2L	22C_23B	ASIC019608	2305636	2306895	-		共线性	AGAP028462	2L	38751904	38755481	+
AS2_scf7180000696060	2L	22C_23B	ASIC019614	2346483	2352049	+		共线性	AGAP006811	2L	38698934	38704424	-
AS2_scf7180000696060	2L	22C_23B	ASIC019615	2352924	2353859	-		共线性	AGAP006810	2L	38696491	38697681	+
AS2_scf7180000696060	2L	22C_23B	ASIC019617	2359399	2359999	+		共线性	AGAP006809	2L	38688287	38695497	-
AS2_scf7180000696060	2L	22C_23B	ASIC019618	2364073	2365331	+		共线性	AGAP006808	2L	38681919	38683301	-
AS2_scf7180000696060	2L	22C_23B	ASIC019619	2366334	2367146	+		共线性	AGAP006807	2L	38680234	38681028	-
AS2_scf7180000696060	2L	22C_23B	ASIC019623	2370497	2371432	-		共线性	AGAP006806	2L	38678210	38679561	+
AS2_scf7180000696060	2L	22C_23B	ASIC019624	2372125	2373917	-		共线性	AGAP006805	2L	38675850	38677618	+
AS2_scf7180000696060	2L	22C_23B	ASIC019625	2374585	2378986	+		共线性	AGAP006803	2L	38670995	38675570	-
AS2_scf7180000696060	2L	22C_23B	ASIC019626	2379615	2380744	+		共线性	AGAP006802	2L	38668366	38669721	-
AS2_scf7180000696060	2L	22C_23B	ASIC019628	2383820	2432522	-		共线性	AGAP006800	2L	38584125	38659387	+
AS2_scf7180000696060	2L	22C_23B	ASIC019630	2436153	2437325	-		共线性	AGAP006798	2L	38578317	38580035	+
AS2_scf7180000696060	2L	22C_23B	ASIC019631	2439655	2440199	+		共线性	AGAP006795	2L	38567686	38568743	-
AS2_scf7180000696060	2L	22C_23B	ASIC019634	2460879	2464268	-		共线性	AGAP006794	2L	38539647	38543818	+
AS2_scf7180000696060	2L	22C_23B	ASIC019641	2533016	2533754	+		共线性	AGAP006793	2L	38453475	38454237	-
AS2_scf7180000696060	2L	22C_23B	ASIC019645	2540409	2594557	+		共线性	AGAP006791	2L	38386587	38446604	-
AS2_scf7180000696060	2L	22C_23B	ASIC019647	2648626	2649432	-		共线性	AGAP006790	2L	38322432	38323564	+
AS2_scf7180000696060	2L	22C_23B	ASIC019651	2682512	2683424	+		共线性	AGAP006789	2L	38280545	38281646	-
AS2_scf7180000696060	2L	22C_23B	ASIC019653	2685014	2685688	-		共线性	AGAP006788	2L	38278596	38279264	+
AS2_scf7180000696060	2L	22C_23B	ASIC019657	2738340	2740711	-		共线性	AGAP006786	2L	38213127	38215035	+
AS2_scf7180000696060	2L	22C_23B	ASIC019659	2753964	2755464	+		共线性	AGAP006784	2L	38187712	38189944	-
AS2_scf7180000696060	2L	22C_23B	ASIC019660	2756004	2757154	-		共线性	AGAP006783	2L	38185911	38187234	+
AS2_scf7180000696060	2L	22C_23B	ASIC019661	2758145	2762383	+		共线性	AGAP006782	2L	38178317	38184174	-
AS2_scf7180000696060	2L	22C_23B	ASIC019662	2763493	2765021	-		共线性	AGAP006780	2L	38172395	38175356	+
AS2_scf7180000696060	2L	22C_23B	ASIC019663	2765670	2766692	+		共线性	AGAP006779	2L	38170184	38171726	-
AS2_scf7180000696060	2L	22C_23B	ASIC019664	2767877	2769500	+		共线性	AGAP006778	2L	38166688	38168649	-
AS2_scf7180000696060	2L	22C_23B	ASIC019666	2770893	2773267	-		共线性	AGAP006777	2L	38163055	38165514	+
AS2_scf7180000696060	2L	22C_23B	ASIC019667	2784579	2798306	+		共线性	AGAP006776	2L	38134186	38148003	-
AS2_scf7180000696060	2L	22C_23B	ASIC019668	2803140	2805873	-		共线性	AGAP006775	2L	38126859	38128644	+
AS2_scf7180000696060	2L	22C_23B	ASIC019670	2809297	2816622	+		共线性	AGAP006774	2L	38118284	38122462	-
AS2_scf7180000696060	2L	22C_23B	ASIC019671	2820620	2821473	-		共线性	AGAP006773	2L	38111536	38113011	+
AS2_scf7180000696060	2L	22C_23B	ASIC019672	2823667	2852406	-		共线性	AGAP006772	2L	38106663	38111104	+
AS2_scf7180000696060	2L	22C_23B	ASIC019673	2854249	2855700	+		共线性	AGAP006770	2L	38072599	38074133	-
AS2_scf7180000696060	2L	22C_23B	ASIC019674	2858036	2858822	-		共线性	AGAP006769	2L	38064405	38069624	+
AS2_scf7180000696060	2L	22C_23B	ASIC019677	2881358	2891583	+		共线性	AGAP007375	2L	46161002	46172965	-
AS2_scf7180000696060	2L	22C_23B	ASIC019678	2896946	2898482	+		共线性	AGAP007374	2L	46153134	46155302	-
AS2_scf7180000696060	2L	22C_23B	ASIC019680	2912901	2913249	+		共线性	AGAP007373	2L	46136461	46152656	-
AS2_scf7180000696060	2L	22C_23B	ASIC019681	2914458	2915277	-		共线性	AGAP007372	2L	46135109	46135851	+
AS2_scf7180000696060	2L	22C_23B	ASIC019682	2916207	2917098	-		共线性	AGAP007371	2L	46133197	46134337	+
AS2_scf7180000696060	2L	22C_23B	ASIC019683	2919979	2921084	-		共线性	AGAP007370	2L	46128202	46129403	+
AS2_scf7180000696060	2L	22C_23B	ASIC019684	2931395	2932609	+		共线性	AGAP007369	2L	46112659	46113554	-
AS2_scf7180000696060	2L	22C_23B	ASIC019685	2939127	2950647	-		共线性	AGAP007367	2L	46097859	46108936	+
AS2_scf7180000696060	2L	22C_23B	ASIC019688	2966882	2967649	-		共线性	AGAP007364	2L	46081006	46083026	+
AS2_scf7180000696060	2L	22C_23B	ASIC019689	2968477	2969070	-		共线性	AGAP007363	2L	46079709	46080585	+
AS2_scf7180000696060	2L	22C_23B	ASIC019690	2969879	2975257	+		共线性	AGAP007382	2L	46204261	46209425	+
AS2_scf7180000696060	2L	22C_23B	ASIC019692	2985976	2986697	+		共线性	AGAP007383	2L	46219079	46219793	+
AS2_scf7180000696060	2L	22C_23B	ASIC019693	2987687	2990326	-		共线性	AGAP007384	2L	46220562	46225429	-
AS2_scf7180000696060	2L	22C_23B	ASIC019694	2990862	2992093	+		共线性	AGAP007385	2L	46223945	46224992	+
AS2_scf7180000696060	2L	22C_23B	ASIC019695	2994309	2994839	+		共线性	AGAP007386	2L	46225913	46227541	+
AS2_scf7180000696060	2L	22C_23B	ASIC019696	3018467	3019879	-		共线性	AGAP007387	2L	46252202	46253620	-
AS2_scf7180000696060	2L	22C_23B	ASIC019697	3020345	3038516	-		共线性	AGAP007388	2L	46254049	46272207	-
AS2_scf7180000696060	2L	22C_23B	ASIC019699	3040365	3043319	+		共线性	AGAP007389	2L	46274131	46276598	+
AS2_scf7180000696060	2L	22C_23B	ASIC019700	3044632	3046829	-		共线性	AGAP007390	2L	46277483	46280114	-
AS2_scf7180000696060	2L	22C_23B	ASIC019701	3047624	3048495	+		共线性	AGAP007391	2L	46280486	46282128	+
AS2_scf7180000696060	2L	22C_23B	ASIC019702	3050864	3051559	-		共线性	AGAP007392	2L	46284102	46285487	-
AS2_scf7180000696060	2L	22C_23B	ASIC019703	3054079	3058972	-		共线性	AGAP007396	2L	46297116	46312862	+
AS2_scf7180000696060	2L	22C_23B	ASIC019707	3079031	3082277	-		共线性	AGAP007395	2L	46291244	46294968	+
AS2_scf7180000696060	2L	22C_23B	ASIC019710	3083162	3084792	+		共线性	AGAP007394	2L	46289025	46290628	-
AS2_scf7180000696060	2L	22C_23B	ASIC019711	3085816	3087542	-		共线性	AGAP007393	2L	46285815	46288518	+
AS2_scf7180000696060	2L	22C_23B	ASIC019712	3089883	3090560	-		共线性	AGAP007398	2L	46317686	46318689	-
AS2_scf7180000696060	2L	22C_23B	ASIC019713	3091078	3093292	+		共线性	AGAP007399	2L	46318985	46322202	+
AS2_scf7180000696060	2L	22C_23B	ASIC019714	3093516	3095425	-		共线性	AGAP007400	2L	46321640	46323714	-
AS2_scf7180000696060	2L	22C_23B	ASIC019715	3098443	3099174	-		共线性	AGAP007402	2L	46328256	46329044	-
AS2_scf7180000696060	2L	22C_23B	ASIC019716	3101178	3102569	+		共线性	AGAP007406	2L	46337490	46341061	+
AS2_scf7180000696060	2L	22C_23B	ASIC019722	3110660	3111230	+		共线性	AGAP007411	2L	46354140	46354810	+
AS2_scf7180000696060	2L	22C_23B	ASIC019723	3113000	3114597	+		共线性	AGAP007412	2L	46355209	46355803	+
AS2_scf7180000696060	2L	22C_23B	ASIC019725	3116986	3120082	-		共线性	AGAP007413	2L	46355948	46360275	-
AS2_scf7180000696060	2L	22C_23B	ASIC019734	3248081	3248543	+		共线性	AGAP007416	2L	46461238	46518280	+
AS2_scf7180000696060	2L	22C_23B	ASIC019736	3261004	3265101	+		共线性	AGAP007417	2L	46521888	46526012	+
AS2_scf7180000696060	2L	22C_23B	ASIC019737	3265283	3266187	-		共线性	AGAP007418	2L	46526066	46527266	-
AS2_scf7180000696060	2L	22C_23B	ASIC019738	3266620	3267957	+		共线性	AGAP007419	2L	46530460	46532416	+
AS2_scf7180000696060	2L	22C_23B	ASIC019740	3278478	3281623	+		共线性	AGAP007420	2L	46534028	46550434	+
AS2_scf7180000696060	2L	22C_23B	ASIC019741	3284263	3285088	+		共线性	AGAP007421	2L	46553456	46560862	+
AS2_scf7180000696060	2L	22C_23B	ASIC019742	3286163	3289172	-		共线性	AGAP007422	2L	46555886	46559055	-
AS2_scf7180000696060	2L	22C_23B	ASIC019745	3291974	3295862	+		共线性	AGAP007423	2L	46561064	46565258	+
AS2_scf7180000696060	2L	22C_23B	ASIC019746	3307214	3308459	+		共线性	AGAP007693	2L	49090665	49091952	-
AS2_scf7180000696060	2L	22C_23B	ASIC019749	3324301	3326566	+		共线性	AGAP007439	2L	46595186	46597354	+
AS2_scf7180000696060	2L	22C_23B	ASIC019750	3330967	3332406	+		共线性	AGAP007442	2L	46602715	46604155	+
AS2_scf7180000696060	2L	22C_23B	ASIC019753	3334306	3335613	-		共线性	AGAP007443	2L	46604229	46605476	-
AS2_scf7180000696060	2L	22C_23B	ASIC019755	3341453	3348820	+		共线性	AGAP007445	2L	46613811	46614944	+
AS2_scf7180000696060	2L	22C_23B	ASIC019757	3355648	3358652	-		共线性	AGAP007440	2L	46600875	46627516	-
AS2_scf7180000696060	2L	22C_23B	ASIC019760	3364218	3365450	-		共线性	AGAP007450	2L	46629629	46634135	-
AS2_scf7180000696060	2L	22C_23B	ASIC019761	3369059	3370318	+		共线性	AGAP007451	2L	46637059	46638357	+
AS2_scf7180000696060	2L	22C_23B	ASIC019762	3370878	3399652	-		共线性	AGAP007452	2L	46638581	46673632	-
AS2_scf7180000696060	2L	22C_23B	ASIC019766	3428378	3431320	+		共线性	AGAP007459	2L	46706650	46708792	+
AS2_scf7180000696060	2L	22C_23B	ASIC019767	3434758	3435106	+		共线性	AGAP007460	2L	46709540	46713147	+
AS2_scf7180000696060	2L	22C_23B	ASIC019768	3437344	3438039	-		共线性	AGAP007461	2L	46716478	46717632	-
AS2_scf7180000696060	2L	22C_23B	ASIC019771	3444261	3445664	+		共线性	AGAP007469	2L	46736292	46737512	+
AS2_scf7180000696060	2L	22C_23B	ASIC019772	3450773	3454871	+		共线性	AGAP007472	2L	46742693	46750215	+
AS2_scf7180000696060	2L	22C_23B	ASIC019773	3455160	3456453	-		共线性	AGAP007473	2L	46748309	46749901	-
AS2_scf7180000696060	2L	22C_23B	ASIC019775	3460582	3474132	-		共线性	AGAP007474	2L	46754148	46767650	-
AS2_scf7180000696060	2L	22C_23B	ASIC019778	3523224	3524145	+		共线性	AGAP007475	2L	46825565	46826543	+
AS2_scf7180000696060	2L	22C_23B	ASIC019779	3524253	3524960	-		共线性	AGAP007476	2L	46826675	46827543	-
AS2_scf7180000696060	2L	22C_23B	ASIC019780	3525108	3526258	-		共线性	AGAP007477	2L	46827658	46828879	-
AS2_scf7180000696060	2L	22C_23B	ASIC019782	3533093	3537169	+		共线性	AGAP007478	2L	46836246	46839909	+
AS2_scf7180000696060	2L	22C_23B	ASIC019783	3540852	3541796	-		共线性	AGAP007479	2L	46844095	46845057	-
AS2_scf7180000696060	2L	22C_23B	ASIC019785	3545079	3546871	+		共线性	AGAP007480	2L	46845944	46847857	+
AS2_scf7180000696060	2L	22C_23B	ASIC019786	3547244	3547856	+		共线性	AGAP007481	2L	46848094	46848867	+
AS2_scf7180000696060	2L	22C_23B	ASIC019788	3548615	3550819	+		共线性	AGAP007482	2L	46849524	46852007	+
AS2_scf7180000696060	2L	22C_23B	ASIC019789	3551272	3552892	-		共线性	AGAP007483	2L	46852123	46853808	-
AS2_scf7180000696060	2L	22C_23B	ASIC019790	3554529	3556069	+		共线性	AGAP007484	2L	46855835	46857358	+
AS2_scf7180000696060	2L	22C_23B	ASIC019791	3556419	3557046	+		共线性	AGAP007485	2L	46857659	46859363	+
AS2_scf7180000696060	2L	22C_23B	ASIC019792	3561231	3562565	+		共线性	AGAP007486	2L	46862333	46863793	+
AS2_scf7180000696060	2L	22C_23B	ASIC019794	3565055	3565617	-		共线性	AGAP007487	2L	46866013	46866665	-
AS2_scf7180000696060	2L	22C_23B	ASIC019796	3569895	3578928	-		共线性	AGAP007490	2L	46876393	46880063	-
AS2_scf7180000696060	2L	22C_23B	ASIC019797	3596648	3599955	+		共线性	AGAP007491	2L	46899435	46903683	+
AS2_scf7180000696060	2L	22C_23B	ASIC019799	3601310	3602257	+		共线性	AGAP007493	2L	46904680	46905984	+
AS2_scf7180000696060	2L	22C_23B	ASIC019800	3604476	3608806	+		共线性	AGAP007494	2L	46906386	46912945	+
AS2_scf7180000696060	2L	22C_23B	ASIC019801	3611256	3612626	-		共线性	AGAP007497	2L	46920389	46921978	-
AS2_scf7180000696060	2L	22C_23B	ASIC019802	3613871	3615943	+		共线性	AGAP007498	2L	46923249	46925420	+
AS2_scf7180000696060	2L	22C_23B	ASIC019803	3616162	3619268	-		共线性	AGAP007499	2L	46925701	46929159	-
AS2_scf7180000696060	2L	22C_23B	ASIC019806	3643902	3644752	+		共线性	AGAP007500	2L	46930313	46956580	+
AS2_scf7180000696060	2L	22C_23B	ASIC019808	3653530	3655389	+		共线性	AGAP007501	2L	46959377	46967387	+
AS2_scf7180000696060	2L	22C_23B	ASIC019810	3657632	3661251	-		共线性	AGAP007502	2L	46969176	46972859	-
AS2_scf7180000696060	2L	22C_23B	ASIC019811	3662577	3671015	+		共线性	AGAP007503	2L	46973938	46983178	+
AS2_scf7180000696060	2L	22C_23B	ASIC019812	3671948	3677618	-		共线性	AGAP007504	2L	46984090	46989863	-
AS2_scf7180000696060	2L	22C_23B	ASIC019813	3679067	3680506	+		共线性	AGAP007505	2L	46991320	46993077	+
AS2_scf7180000696060	2L	22C_23B	ASIC019814	3680812	3682316	-		共线性	AGAP007506	2L	46993158	46994672	-
AS2_scf7180000696060	2L	22C_23B	ASIC019815	3683431	3683922	+		共线性	AGAP007507	2L	46994794	46996585	+
AS2_scf7180000696060	2L	22C_23B	ASIC019816	3684221	3688021	+		共线性	AGAP007509	2L	46996868	47000621	+
AS2_scf7180000696060	2L	22C_23B	ASIC019817	3688116	3689648	-		共线性	AGAP007510	2L	47000747	47002330	-
AS2_scf7180000696060	2L	22C_23B	ASIC019819	3691724	3694212	+		共线性	AGAP007511	2L	47002695	47005242	+
AS2_scf7180000696060	2L	22C_23B	ASIC019825	3774998	3779805	+		共线性	AGAP007512	2L	47076753	47106985	+
AS2_scf7180000696060	2L	22C_23B	ASIC019826	3784149	3785756	-		共线性	AGAP007513	2L	47111200	47112840	-
AS2_scf7180000696060	2L	22C_23B	ASIC019827	3788387	3790038	-		共线性	AGAP007514	2L	47113511	47115461	-
AS2_scf7180000696060	2L	22C_23B	ASIC019829	3792444	3793793	-		共线性	AGAP007516	2L	47117193	47118958	-
AS2_scf7180000696060	2L	22C_23B	ASIC019830	3795794	3797699	-		共线性	AGAP007517	2L	47121354	47123286	-
AS2_scf7180000696060	2L	22C_23B	ASIC019833	3798864	3800946	-		共线性	AGAP007518	2L	47125004	47126800	-
AS2_scf7180000696060	2L	22C_23B	ASIC019834	3804163	3805354	-		共线性	AGAP007519	2L	47128357	47129665	-
AS2_scf7180000696060	2L	22C_23B	ASIC019835	3806069	3807335	+		共线性	AGAP007520	2L	47130289	47132130	+
AS2_scf7180000696060	2L	22C_23B	ASIC019836	3810001	3813655	-		共线性	AGAP007521	2L	47135284	47141337	-
AS2_scf7180000696060	2L	22C_23B	ASIC019838	3817219	3858773	+		共线性	AGAP007523	2L	47149991	47187591	+
AS2_scf7180000696060	2L	22C_23B	ASIC019839	3861746	3863029	-		共线性	AGAP007524	2L	47191856	47193709	-
AS2_scf7180000696060	2L	22C_23B	ASIC019841	3892444	3895633	+		共线性	AGAP007525	2L	47194890	47223805	+
AS2_scf7180000696060	2L	22C_23B	ASIC019842	3897951	3898980	-		共线性	AGAP007529	2L	47225504	47228697	-
AS2_scf7180000696060	2L	22C_23B	ASIC019845	3905108	3911249	-		共线性	AGAP007530	2L	47233019	47240278	-
AS2_scf7180000696060	2L	22C_23B	ASIC019846	3913192	3914367	+		共线性	AGAP007531	2L	47241956	47243721	+
AS2_scf7180000696060	2L	22C_23B	ASIC019847	3916481	3921428	-		共线性	AGAP007532	2L	47245307	47250818	-
AS2_scf7180000696060	2L	22C_23B	ASIC019848	3926904	3934449	+		共线性	AGAP007533	2L	47257183	47263554	+
AS2_scf7180000696060	2L	22C_23B	ASIC019849	3935573	3936724	-		共线性	AGAP013228	2L	47267064	47270247	-
AS2_scf7180000696060	2L	22C_23B	ASIC019850	3937187	3937682	-		共线性	AGAP007534	2L	47268655	47270247	-
AS2_scf7180000696060	2L	22C_23B	ASIC019851	3941967	3945821	+		共线性	AGAP007535	2L	47273020	47276765	+
AS2_scf7180000696060	2L	22C_23B	ASIC019853	3948441	3949709	+		共线性	AGAP007536	2L	47276808	47280127	+
AS2_scf7180000696060	2L	22C_23B	ASIC019857	3998787	4004765	+		共线性	AGAP007537	2L	47333170	47343167	+
AS2_scf7180000696060	2L	22C_23B	ASIC019858	4013614	4027922	+		共线性	AGAP007538	2L	47353468	47369326	+
AS2_scf7180000696060	2L	22C_23B	ASIC019859	4076258	4078254	+		共线性	AGAP007539	2L	47420531	47424068	+
AS2_scf7180000696060	2L	22C_23B	ASIC019860	4083147	4087705	-		共线性	AGAP007541	2L	47431874	47434216	-
AS2_scf7180000696060	2L	22C_23B	ASIC019863	4090466	4091413	-		共线性	AGAP007542	2L	47437000	47437953	-
AS2_scf7180000696060	2L	22C_23B	ASIC019864	4091999	4095559	+		共线性	AGAP007544	2L	47440177	47442719	+
AS2_scf7180000696060	2L	22C_23B	ASIC019867	4101037	4115760	+		共线性	AGAP007545	2L	47449397	47463070	+
AS2_scf7180000696060	2L	22C_23B	ASIC019868	4119853	4120869	-		共线性	AGAP007547	2L	47466894	47468432	-
AS2_scf7180000696057	2L	20D	ASIC018659	5672	29798	-		共线性	AGAP006967	2L	40298219	40368269	-
AS2_scf7180000696057	2L	20D	ASIC018933	96068	101564	+		共线性	AGAP006116	2L	26889803	26894850	+
AS2_scf7180000696057	2L	20D	ASIC018660	106412	108629	-		共线性	AGAP028452	2L	26895942	26902412	-
AS2_scf7180000696057	2L	20D	ASIC018671	109866	111821	+		共线性	AGAP006663	2L	36434485	36436479	-
AS2_scf7180000696057	2L	20D	ASIC018682	112401	113452	+		共线性	AGAP006662	2L	36432686	36433912	-
AS2_scf7180000696057	2L	20D	ASIC018693	113780	115776	-		共线性	AGAP006661	2L	36430483	36432498	+
AS2_scf7180000696057	2L	20D	ASIC018704	116319	120013	+		共线性	AGAP006205	2L	28233793	28238829	+
AS2_scf7180000696057	2L	20D	ASIC018715	120616	121728	-		共线性	AGAP006206	2L	28239196	28243323	-
AS2_scf7180000696057	2L	20D	ASIC018726	123243	124860	-		共线性	AGAP006206	2L	28239196	28243323	-
AS2_scf7180000696057	2L	20D	ASIC018737	127777	131528	+		共线性	AGAP006207	2L	28254825	28256356	+
AS2_scf7180000696057	2L	20D	ASIC018748	131967	133486	+		共线性	AGAP006209	2L	28258831	28260544	+
AS2_scf7180000696057	2L	20D	ASIC018771	139458	140549	-		共线性	AGAP006210	2L	28265164	28266108	-
AS2_scf7180000696057	2L	20D	ASIC018826	182635	184178	-		共线性	AGAP006211	2L	28324182	28325583	-
AS2_scf7180000696057	2L	20D	ASIC018859	194397	195189	-		共线性	AGAP006212	2L	28332449	28360060	-
AS2_scf7180000696057	2L	20D	ASIC018880	200847	201038	-		共线性	AGAP006213	2L	28338172	28350797	-
AS2_scf7180000696057	2L	20D	ASIC018891	293223	293887	-		共线性	AGAP028453	2L	28452653	28454181	-
AS2_scf7180000696057	2L	20D	ASIC018895	306754	307716	-		共线性	AGAP006214	2L	28459338	28460276	-
AS2_scf7180000696057	2L	20D	ASIC018897	312667	315790	-		共线性	AGAP006215	2L	28464790	28466912	-
AS2_scf7180000696057	2L	20D	ASIC018899	318742	322526	-		共线性	AGAP006216	2L	28468559	28472431	-
AS2_scf7180000696057	2L	20D	ASIC018901	325314	335250	-		共线性	AGAP006218	2L	28476341	28490868	-
AS2_scf7180000696057	2L	20D	ASIC018903	354704	358510	+		共线性	AGAP006219	2L	28504771	28507510	+
AS2_scf7180000696057	2L	20D	ASIC018905	364109	401258	+		共线性	AGAP006225	2L	28534732	28539416	+
AS2_scf7180000696057	2L	20D	ASIC018906	402916	405095	-		共线性	AGAP006227	2L	28545568	28547787	-
AS2_scf7180000696057	2L	20D	ASIC018907	405898	409431	+		共线性	AGAP006228	2L	28548433	28550748	+
AS2_scf7180000696057	2L	20D	ASIC018908	409851	410712	+		共线性	AGAP006229	2L	28550814	28552032	+
AS2_scf7180000696057	2L	20D	ASIC018912	421784	422484	+		共线性	AGAP006231	2L	28554773	28560186	+
AS2_scf7180000696057	2L	20D	ASIC018913	426591	427923	-		共线性	AGAP006232	2L	28563646	28565368	-
AS2_scf7180000696057	2L	20D	ASIC018914	428448	429381	+		共线性	AGAP006233	2L	28565968	28567026	+
AS2_scf7180000696057	2L	20D	ASIC018915	429727	431204	+		共线性	AGAP006234	2L	28567535	28569087	+
AS2_scf7180000696057	2L	20D	ASIC018916	432104	433895	-		共线性	AGAP007029	2L	41052366	41054305	+
AS2_scf7180000696057	2L	20D	ASIC018917	435337	436938	+		共线性	AGAP007028	2L	41047893	41049603	-
AS2_scf7180000696057	2L	20D	ASIC018920	456718	463016	-		共线性	AGAP005637	2L	18079689	18084593	+
AS2_scf7180000696057	2L	20D	ASIC018921	463586	468027	+		共线性	AGAP005638	2L	18086336	18091358	+
AS2_scf7180000696057	2L	20D	ASIC018923	469890	475983	-		共线性	AGAP005639	2L	18093303	18104524	-
AS2_scf7180000696057	2L	20D	ASIC018924	489850	492953	+		共线性	AGAP005640	2L	18121372	18124666	+
AS2_scf7180000696057	2L	20D	ASIC018925	502153	502547	-		共线性	AGAP005641	2L	18132154	18165156	-
AS2_scf7180000696057	2L	20D	ASIC018927	528417	530462	+		共线性	AGAP005643	2L	18166375	18168796	+
AS2_scf7180000696057	2L	20D	ASIC018928	532975	536901	-		共线性	AGAP005644	2L	18171713	18174890	-
AS2_scf7180000696057	2L	20D	ASIC018931	575634	576448	-		共线性	AGAP005645	2L	18215535	18216490	-
AS2_scf7180000696057	2L	20D	ASIC018934	580773	589274	-		共线性	AGAP005647	2L	18223267	18228014	-
AS2_scf7180000696057	2L	20D	ASIC018935	591315	593580	+		共线性	AGAP007121	2L	43045845	43049930	+
AS2_scf7180000696057	2L	20D	ASIC018938	598963	603976	+		共线性	AGAP007123	2L	43053485	43057667	+
AS2_scf7180000696057	2L	20D	ASIC018939	605625	606851	+		共线性	AGAP007124	2L	43058730	43063265	+
AS2_scf7180000696057	2L	20D	ASIC018940	610859	612344	+		共线性	AGAP007125	2L	43064656	43066267	+
AS2_scf7180000696057	2L	20D	ASIC018941	612406	615363	-		共线性	AGAP007126	2L	43066288	43069315	-
AS2_scf7180000696057	2L	20D	ASIC018942	623109	623938	-		共线性	AGAP007127	2L	43076933	43098986	-
AS2_scf7180000696057	2L	20D	ASIC018947	654964	657891	+		共线性	AGAP007128	2L	43108548	43111590	+
AS2_scf7180000696057	2L	20D	ASIC018948	658664	663156	-		共线性	AGAP007129	2L	43112100	43124434	-
AS2_scf7180000696057	2L	20D	ASIC018949	665391	669871	-		共线性	AGAP007130	2L	43126229	43130984	-
AS2_scf7180000696057	2L	20D	ASIC018950	676269	677921	+		共线性	AGAP007131	2L	43139088	43142599	+
AS2_scf7180000696057	2L	20D	ASIC018664	859728	863708	+		共线性	AGAP007134	2L	43325936	43336782	+
AS2_scf7180000696057	2L	20D	ASIC018665	870116	895094	-		共线性	AGAP007135	2L	43341359	43368282	-
AS2_scf7180000696057	2L	20D	ASIC018673	963725	969987	+		共线性	AGAP007136	2L	43457361	43461968	+
AS2_scf7180000696057	2L	20D	ASIC018679	1019866	1051318	+		共线性	AGAP007137	2L	43520167	43549578	+
AS2_scf7180000696057	2L	20D	ASIC018680	1054478	1078594	+		共线性	AGAP006346	2L	30127818	30152476	-
AS2_scf7180000696057	2L	20D	ASIC018681	1081739	1082578	+		共线性	AGAP006344	2L	29976298	29977639	-
AS2_scf7180000696057	2L	20D	ASIC018683	1084738	1085307	-		共线性	AGAP006343	2L	29973455	29974430	+
AS2_scf7180000696057	2L	20D	ASIC018685	1094441	1122448	-		共线性	AGAP006340	2L	29929534	29961616	+
AS2_scf7180000696057	2L	20D	ASIC018686	1142470	1149374	-		共线性	AGAP006330	2L	29780310	29903795	+
AS2_scf7180000696057	2L	20D	ASIC018689	1204100	1210985	+		共线性	AGAP006339	2L	29815445	29823466	-
AS2_scf7180000696057	2L	20D	ASIC018690	1239072	1262244	-		共线性	AGAP006328	2L	29747604	29774523	+
AS2_scf7180000696057	2L	20D	ASIC018691	1270514	1271530	-		共线性	AGAP006327	2L	29733363	29734698	+
AS2_scf7180000696057	2L	20D	ASIC018699	1350931	1351999	+		共线性	AGAP006325	2L	29626042	29627115	-
AS2_scf7180000696057	2L	20D	ASIC018702	1374881	1377514	+		共线性	AGAP006324	2L	29584913	29588492	-
AS2_scf7180000696057	2L	20D	ASIC018703	1377612	1379782	-		共线性	AGAP006323	2L	29582484	29584749	+
AS2_scf7180000696057	2L	20D	ASIC018705	1385449	1386024	+		共线性	AGAP006321	2L	29573241	29574367	-
AS2_scf7180000696057	2L	20D	ASIC018710	1419962	1475720	-		共线性	AGAP006282	2L	29463433	29523027	+
AS2_scf7180000696057	2L	20D	ASIC018713	1515401	1517765	-		共线性	AGAP006281	2L	29420981	29423677	+
AS2_scf7180000696057	2L	20D	ASIC018714	1519168	1532374	+		共线性	AGAP006280	2L	29401810	29420308	-
AS2_scf7180000696057	2L	20D	ASIC018716	1533501	1535365	-		共线性	AGAP006279	2L	29397211	29402190	+
AS2_scf7180000696057	2L	20D	ASIC018722	1658898	1659941	-		共线性	AGAP006278	2L	29235061	29236536	+
AS2_scf7180000696057	2L	20D	ASIC018727	1698253	1699130	+		共线性	AGAP006277	2L	29181553	29215450	-
AS2_scf7180000696057	2L	20D	ASIC018732	1756348	1757851	+		共线性	AGAP006274	2L	29080921	29116487	-
AS2_scf7180000696057	2L	20D	ASIC018733	1773522	1774778	-		共线性	AGAP006275	2L	29082536	29083876	+
AS2_scf7180000696057	2L	20D	ASIC018739	1818850	1821242	+		共线性	AGAP006273	2L	29021062	29023548	-
AS2_scf7180000696057	2L	20D	ASIC018743	1861049	1864795	+		共线性	AGAP006271	2L	28964413	28983730	-
AS2_scf7180000696057	2L	20D	ASIC018746	1891878	1893912	+		共线性	AGAP006270	2L	28931170	29014318	-
AS2_scf7180000696057	2L	20D	ASIC018747	1897087	1900664	+		共线性	AGAP006269	2L	28923399	28926984	-
AS2_scf7180000696057	2L	20D	ASIC018752	1957558	1999265	-		共线性	AGAP006266	2L	28797365	28841865	+
AS2_scf7180000696057	2L	20D	ASIC018753	2004932	2008575	+		共线性	AGAP006265	2L	28787074	28790405	-
AS2_scf7180000696057	2L	20D	ASIC018754	2010008	2011559	-		共线性	AGAP006264	2L	28781554	28786006	+
AS2_scf7180000696057	2L	20D	ASIC018755	2021014	2022777	+		共线性	AGAP006263	2L	28771405	28774168	-
AS2_scf7180000696057	2L	20D	ASIC018760	2034572	2035888	+		共线性	AGAP006262	2L	28753210	28756556	-
AS2_scf7180000696057	2L	20D	ASIC018763	2053555	2073306	+		共线性	AGAP006260	2L	28709029	28740710	-
AS2_scf7180000696057	2L	20D	ASIC018764	2075239	2079278	-		共线性	AGAP005649	2L	18267307	18270472	+
AS2_scf7180000696057	2L	20D	ASIC018768	2105236	2106877	-		共线性	AGAP005648	2L	18230861	18233023	+
AS2_scf7180000696057	2L	20D	ASIC018772	2112023	2112855	+		共线性	AGAP005534	2L	16691245	16692514	+
AS2_scf7180000696057	2L	20D	ASIC018773	2113159	2114635	-		共线性	AGAP005535	2L	16692761	16694754	-
AS2_scf7180000696057	2L	20D	ASIC018783	2224765	2230432	+		共线性	AGAP005536	2L	16799714	16839731	+
AS2_scf7180000696057	2L	20D	ASIC018784	2241399	2244507	-		共线性	AGAP005537	2L	16847687	16852359	-
AS2_scf7180000696057	2L	20D	ASIC018785	2245677	2246282	-		共线性	AGAP005539	2L	16853514	16854540	-
AS2_scf7180000696057	2L	20D	ASIC018786	2246496	2247615	-		共线性	AGAP005540	2L	16854743	16859083	-
AS2_scf7180000696057	2L	20D	ASIC018787	2248683	2256636	+		共线性	AGAP005541	2L	16860344	16868999	+
AS2_scf7180000696057	2L	20D	ASIC018788	2258968	2260410	-		共线性	AGAP005542	2L	16872047	16873740	-
AS2_scf7180000696057	2L	20D	ASIC018789	2261456	2262835	-		共线性	AGAP005543	2L	16875156	16877327	-
AS2_scf7180000696057	2L	20D	ASIC018790	2263798	2265507	-		共线性	AGAP005544	2L	16878346	16880345	-
AS2_scf7180000696057	2L	20D	ASIC018791	2266573	2269299	+		共线性	AGAP005545	2L	16882709	16886744	+
AS2_scf7180000696057	2L	20D	ASIC018794	2295823	2315156	+		共线性	AGAP005546	2L	16925109	16947167	+
AS2_scf7180000696057	2L	20D	ASIC018796	2320890	2326037	+		共线性	AGAP005549	2L	16957543	16966306	+
AS2_scf7180000696057	2L	20D	ASIC018798	2333948	2334928	-		共线性	AGAP005550	2L	16968562	16971024	-
AS2_scf7180000696057	2L	20D	ASIC018799	2336686	2339541	+		共线性	AGAP005551	2L	16972792	16975845	+
AS2_scf7180000696057	2L	20D	ASIC018801	2343571	2344761	+		共线性	AGAP005552	2L	16977124	16983609	+
AS2_scf7180000696057	2L	20D	ASIC018802	2345416	2346578	-		共线性	AGAP005553	2L	16983297	16994592	-
AS2_scf7180000696057	2L	20D	ASIC018803	2362076	2364411	-		共线性	AGAP005555	2L	17000992	17003289	-
AS2_scf7180000696057	2L	20D	ASIC018805	2365752	2374251	-		共线性	AGAP005556	2L	17005434	17017978	-
AS2_scf7180000696057	2L	20D	ASIC018806	2379533	2382560	+		共线性	AGAP005557	2L	17025733	17030052	+
AS2_scf7180000696057	2L	20D	ASIC018807	2384312	2385730	+		共线性	AGAP005558	2L	17030571	17032220	+
AS2_scf7180000696057	2L	20D	ASIC018808	2386228	2387481	+		共线性	AGAP005559	2L	17032428	17034254	+
AS2_scf7180000696057	2L	20D	ASIC018810	2388503	2389490	-		共线性	AGAP005560	2L	17034494	17036297	-
AS2_scf7180000696057	2L	20D	ASIC018811	2389719	2391207	+		共线性	AGAP005561	2L	17045942	17047716	+
AS2_scf7180000696057	2L	20D	ASIC018812	2391460	2391947	-		共线性	AGAP005562	2L	17047662	17082946	-
AS2_scf7180000696057	2L	20D	ASIC018814	2412213	2422505	+		共线性	AGAP005563	2L	17069971	17082025	+
AS2_scf7180000696057	2L	20D	ASIC018817	2428584	2561203	-		共线性	AGAP005564	2L	17101402	17247167	-
AS2_scf7180000696057	2L	20D	ASIC018822	2607861	2609728	-		共线性	AGAP005565	2L	17302743	17304872	-
AS2_scf7180000696057	2L	20D	ASIC018823	2611263	2612078	-		共线性	AGAP005566	2L	17306920	17308326	-
AS2_scf7180000696057	2L	20D	ASIC018824	2614298	2618372	+		共线性	AGAP005567	2L	17309027	17316195	+
AS2_scf7180000696057	2L	20D	ASIC018825	2619780	2621787	-		共线性	AGAP005568	2L	17317911	17319877	-
AS2_scf7180000696057	2L	20D	ASIC018827	2622667	2623698	+		共线性	AGAP005569	2L	17320615	17321803	+
AS2_scf7180000696057	2L	20D	ASIC018830	2631849	2635862	-		共线性	AGAP005575	2L	17339766	17343861	-
AS2_scf7180000696057	2L	20D	ASIC018831	2636893	2638749	+		共线性	AGAP005576	2L	17345840	17348553	+
AS2_scf7180000696057	2L	20D	ASIC018832	2640689	2642944	-		共线性	AGAP005578	2L	17351063	17353474	-
AS2_scf7180000696057	2L	20D	ASIC018833	2643144	2645015	+		共线性	AGAP005577	2L	17349144	17361462	+
AS2_scf7180000696057	2L	20D	ASIC018834	2650920	2651408	+		共线性	AGAP005580	2L	17368092	17368686	+
AS2_scf7180000696057	2L	20D	ASIC018835	2652244	2654216	+		共线性	AGAP005581	2L	17369416	17371537	+
AS2_scf7180000696057	2L	20D	ASIC018836	2654521	2655849	-		共线性	AGAP005582	2L	17371656	17373292	-
AS2_scf7180000696057	2L	20D	ASIC018838	2674754	2681956	+		共线性	AGAP005583	2L	17408031	17411022	+
AS2_scf7180000696057	2L	20D	ASIC018839	2688706	2691168	-		共线性	AGAP005584	2L	17420791	17423473	-
AS2_scf7180000696057	2L	20D	ASIC018840	2693210	2707574	+		共线性	AGAP006925	2L	40062068	40076345	-
AS2_scf7180000696057	2L	20D	ASIC018841	2709768	2710319	+		共线性	AGAP006924	2L	40059121	40059696	-
AS2_scf7180000696057	2L	20D	ASIC018844	2721906	2723592	+		共线性	AGAP006923	2L	40044234	40051309	-
AS2_scf7180000696057	2L	20D	ASIC018845	2739597	2743421	-		共线性	AGAP006921	2L	40025650	40030767	+
AS2_scf7180000696057	2L	20D	ASIC018847	2773016	2773766	+		共线性	AGAP006918	2L	39995907	39997107	-
AS2_scf7180000696057	2L	20D	ASIC018849	2775721	2776163	-		共线性	AGAP006916	2L	39993541	39994220	+
AS2_scf7180000696057	2L	20D	ASIC018850	2776567	2777757	-		共线性	AGAP006915	2L	39991721	39993168	+
AS2_scf7180000696057	2L	20D	ASIC018851	2793671	2794414	-		共线性	AGAP006914	2L	39966752	39968185	+
AS2_scf7180000696057	2L	20D	ASIC018855	2804844	2808476	+		共线性	AGAP006913	2L	39948848	39951539	-
AS2_scf7180000696057	2L	20D	ASIC018857	2848473	2849772	-		共线性	AGAP006911	2L	39896875	39899752	+
AS2_scf7180000696057	2L	20D	ASIC018860	2858606	2864284	-		共线性	AGAP006910	2L	39894816	39896384	+
AS2_scf7180000696057	2L	20D	ASIC018861	2878446	2881362	+		共线性	AGAP006908	2L	39873667	39878129	-
AS2_scf7180000696057	2L	20D	ASIC018863	2893570	2895864	-		共线性	AGAP006907	2L	39856602	39858724	+
AS2_scf7180000696057	2L	20D	ASIC018864	2897496	2900027	-		共线性	AGAP006906	2L	39851960	39854636	+
AS2_scf7180000696057	2L	20D	ASIC018865	2903754	2904011	-		共线性	AGAP006905	2L	39840850	39847803	+
AS2_scf7180000696057	2L	20D	ASIC018867	2912752	2930776	-		共线性	AGAP006904	2L	39815884	39838118	+
AS2_scf7180000696057	2L	20D	ASIC018869	2940846	2942275	-		共线性	AGAP006903	2L	39809855	39812317	+
AS2_scf7180000696057	2L	20D	ASIC018877	3010973	3036863	+		共线性	AGAP006901	2L	39704624	39749608	-
AS2_scf7180000696058	2L	20A	ASIC019216	39242	40590	+		共线性	AGAP005185	2L	12046833	12048186	+
AS2_scf7180000696058	2L	20A	ASIC019249	83126	96873	+		共线性	AGAP005187	2L	12119817	12135054	+
AS2_scf7180000696058	2L	20A	ASIC019260	102179	106623	+		共线性	AGAP005188	2L	12140996	12147331	+
AS2_scf7180000696058	2L	20A	ASIC018956	107373	108692	-		共线性	AGAP005190	2L	12150414	12151432	-
AS2_scf7180000696058	2L	20A	ASIC018967	110049	114435	+		共线性	AGAP005191	2L	12152364	12155553	+
AS2_scf7180000696058	2L	20A	ASIC018978	114706	115904	-		共线性	AGAP005192	2L	12157623	12159427	-
AS2_scf7180000696058	2L	20A	ASIC018989	117093	124360	+		共线性	AGAP005193	2L	12161061	12167511	+
AS2_scf7180000696058	2L	20A	ASIC019022	129852	130310	-		共线性	AGAP005197	2L	12185669	12186929	-
AS2_scf7180000696058	2L	20A	ASIC019033	131370	132727	+		共线性	AGAP005198	2L	12189849	12191436	+
AS2_scf7180000696058	2L	20A	ASIC019044	132899	133925	-		共线性	AGAP005199	2L	12191346	12197260	-
AS2_scf7180000696058	2L	20A	ASIC019055	136050	137093	-		共线性	AGAP005200	2L	12195022	12196958	-
AS2_scf7180000696058	2L	20A	ASIC019067	138587	139380	-		共线性	AGAP005201	2L	12197649	12198565	-
AS2_scf7180000696058	2L	20A	ASIC019078	139721	140050	+		共线性	AGAP005202	2L	12198694	12199481	+
AS2_scf7180000696058	2L	20A	ASIC019100	142232	144877	-		共线性	AGAP005203	2L	12199478	12208633	-
AS2_scf7180000696058	2L	20A	ASIC019111	149624	154554	-		共线性	AGAP005205	2L	12211358	12220758	-
AS2_scf7180000696058	2L	20A	ASIC019133	157609	158407	+		共线性	AGAP005206	2L	12222491	12223348	+
AS2_scf7180000696058	2L	20A	ASIC019166	185294	223532	-		共线性	AGAP005207	2L	12246061	12316072	-
AS2_scf7180000696058	2L	20A	ASIC019199	247221	248140	-		共线性	AGAP004900	2L	5634117	5649497	-
AS2_scf7180000696058	2L	20A	ASIC019206	318831	358990	+		共线性	AGAP004902	2L	5719844	5759970	+
AS2_scf7180000696058	2L	20A	ASIC019208	365344	366138	-		共线性	AGAP004903	2L	5768982	5769889	-
AS2_scf7180000696058	2L	20A	ASIC019209	366821	376721	+		共线性	AGAP004904	2L	5771985	5780988	+
AS2_scf7180000696058	2L	20A	ASIC019210	379630	387936	+		共线性	AGAP004905	2L	5783830	5790759	+
AS2_scf7180000696058	2L	20A	ASIC019211	391089	391667	+		共线性	AGAP004906	2L	5793347	5794156	+
AS2_scf7180000696058	2L	20A	ASIC019212	393409	393843	+		共线性	AGAP004907	2L	5801332	5801760	+
AS2_scf7180000696058	2L	20A	ASIC019213	395290	396964	-		共线性	AGAP004908	2L	5802380	5809666	-
AS2_scf7180000696058	2L	20A	ASIC019214	405104	409203	+		共线性	AGAP004909	2L	5815577	5817275	+
AS2_scf7180000696058	2L	20A	ASIC019215	410462	411581	-		共线性	AGAP004910	2L	5818168	5819743	-
AS2_scf7180000696058	2L	20A	ASIC019217	412356	416743	-		共线性	AGAP028210	2L	8804109	8809033	+
AS2_scf7180000696058	2L	20A	ASIC019219	420237	422019	+		共线性	AGAP005047	2L	8795158	8796890	-
AS2_scf7180000696058	2L	20A	ASIC019220	422789	423623	-		共线性	AGAP005046	2L	8792215	8793286	+
AS2_scf7180000696058	2L	20A	ASIC019221	424067	425250	+		共线性	AGAP005044	2L	8787248	8791505	-
AS2_scf7180000696058	2L	20A	ASIC019222	425536	427084	-		共线性	AGAP005045	2L	8788345	8789880	+
AS2_scf7180000696058	2L	20A	ASIC019223	427710	441069	+		共线性	AGAP005043	2L	8770771	8776180	-
AS2_scf7180000696058	2L	20A	ASIC019224	445962	453824	-		共线性	AGAP005042	2L	8751403	8758975	+
AS2_scf7180000696058	2L	20A	ASIC019228	469597	470504	+		共线性	AGAP005041	2L	8718540	8723650	-
AS2_scf7180000696058	2L	20A	ASIC019229	471518	472835	+		共线性	AGAP005040	2L	8710708	8712165	-
AS2_scf7180000696058	2L	20A	ASIC019230	475138	477639	+		共线性	AGAP005039	2L	8704441	8707908	-
AS2_scf7180000696058	2L	20A	ASIC019231	481487	511027	+		共线性	AGAP005037	2L	8668402	8700721	-
AS2_scf7180000696058	2L	20A	ASIC019232	515091	516313	+		共线性	AGAP005036	2L	8660197	8661621	-
AS2_scf7180000696058	2L	20A	ASIC019233	516988	525229	+		共线性	AGAP005035	2L	8651922	8659157	-
AS2_scf7180000696058	2L	20A	ASIC019235	528832	532816	+		共线性	AGAP005034	2L	8644043	8648237	-
AS2_scf7180000696058	2L	20A	ASIC019236	533401	543931	+		共线性	AGAP005033	2L	8628215	8638510	-
AS2_scf7180000696058	2L	20A	ASIC019237	544496	544750	+		共线性	AGAP007157	2L	43597458	43598049	-
AS2_scf7180000696058	2L	20A	ASIC019239	546933	547287	+		共线性	AGAP007156	2L	43595097	43595449	-
AS2_scf7180000696058	2L	20A	ASIC019240	548649	549083	-		共线性	AGAP007155	2L	43592241	43592676	+
AS2_scf7180000696058	2L	20A	ASIC019241	551890	552421	+		共线性	AGAP007154	2L	43590075	43590585	-
AS2_scf7180000696058	2L	20A	ASIC019243	554798	555130	+		共线性	AGAP007150	2L	43582656	43582990	-
AS2_scf7180000696058	2L	20A	ASIC019244	556628	557166	+		共线性	AGAP007151	2L	43584106	43584609	-
AS2_scf7180000696058	2L	20A	ASIC019245	558343	558692	-		共线性	AGAP007149	2L	43581656	43581982	+
AS2_scf7180000696058	2L	20A	ASIC019246	559461	559857	+		共线性	AGAP007148	2L	43580572	43580984	-
AS2_scf7180000696058	2L	20A	ASIC019250	578218	579000	+		共线性	AGAP006149	2L	27173062	27174209	-
AS2_scf7180000696058	2L	20A	ASIC019252	590755	591196	+		共线性	AGAP006148	2L	27158330	27159179	-
AS2_scf7180000696058	2L	20A	ASIC019253	598892	602305	+		共线性	AGAP006167	2L	27479714	27481679	+
AS2_scf7180000696058	2L	20A	ASIC019261	660519	683086	+		共线性	AGAP006168	2L	27549450	27572516	+
AS2_scf7180000696058	2L	20A	ASIC019263	706760	715614	-		共线性	AGAP006169	2L	27601839	27614359	-
AS2_scf7180000696058	2L	20A	ASIC019264	736303	737119	+		共线性	AGAP006170	2L	27641188	27641996	+
AS2_scf7180000696058	2L	20A	ASIC019266	742037	746670	+		共线性	AGAP006171	2L	27647494	27650439	+
AS2_scf7180000696058	2L	20A	ASIC019267	748145	748664	+		共线性	AGAP006172	2L	27651932	27652491	+
AS2_scf7180000696058	2L	20A	ASIC019268	749285	750177	-		共线性	AGAP006173	2L	27653123	27654416	-
AS2_scf7180000696058	2L	20A	ASIC019269	750813	751603	+		共线性	AGAP006174	2L	27654750	27655537	+
AS2_scf7180000696058	2L	20A	ASIC018958	761819	834874	-		共线性	AGAP006176	2L	27658681	27741819	-
AS2_scf7180000696058	2L	20A	ASIC018963	855509	856164	-		共线性	AGAP006177	2L	27762337	27763185	-
AS2_scf7180000696058	2L	20A	ASIC018968	881143	883389	-		共线性	AGAP006178	2L	27787820	27792177	-
AS2_scf7180000696058	2L	20A	ASIC018970	891466	911575	-		共线性	AGAP006180	2L	27812485	27815220	-
AS2_scf7180000696058	2L	20A	ASIC018971	913306	917395	+		共线性	AGAP006182	2L	27818981	27820630	+
AS2_scf7180000696058	2L	20A	ASIC018972	923653	929413	-		共线性	AGAP006183	2L	27826177	27833511	-
AS2_scf7180000696058	2L	20A	ASIC018977	958270	960511	+		共线性	AGAP006184	2L	27863960	27871810	+
AS2_scf7180000696058	2L	20A	ASIC018980	963976	968001	-		共线性	AGAP006185	2L	27872652	27876324	-
AS2_scf7180000696058	2L	20A	ASIC018986	991455	1008329	+		共线性	AGAP006186	2L	27894349	27928675	+
AS2_scf7180000696058	2L	20A	ASIC018987	1019385	1048409	-		共线性	AGAP006188	2L	27935499	28136823	-
AS2_scf7180000696058	2L	20A	ASIC019010	1247847	1249926	-		共线性	AGAP006190	2L	28168681	28169956	-
AS2_scf7180000696058	2L	20A	ASIC019016	1290347	1291475	-		共线性	AGAP006192	2L	28210040	28211706	-
AS2_scf7180000696058	2L	20A	ASIC019019	1298471	1306736	-		共线性	AGAP006203	2L	28229846	28231437	-
AS2_scf7180000696058	2L	20A	ASIC019020	1310153	1312274	+		共线性	AGAP006071	2L	26055839	26056556	+
AS2_scf7180000696058	2L	20A	ASIC019021	1312382	1316899	-		共线性	AGAP006072	2L	26056657	26062439	-
AS2_scf7180000696058	2L	20A	ASIC019031	1353589	1356105	+		共线性	AGAP006073	2L	26097305	26100112	+
AS2_scf7180000696058	2L	20A	ASIC019032	1358585	1359446	-		共线性	AGAP006074	2L	26101764	26135649	-
AS2_scf7180000696058	2L	20A	ASIC019034	1360264	1360916	+		共线性	AGAP006075	2L	26103215	26103894	+
AS2_scf7180000696058	2L	20A	ASIC019035	1361602	1362159	+		共线性	AGAP006079	2L	26131618	26132453	+
AS2_scf7180000696058	2L	20A	ASIC019036	1362729	1363605	+		共线性	AGAP006080	2L	26133006	26133968	+
AS2_scf7180000696058	2L	20A	ASIC019037	1363976	1364807	+		共线性	AGAP006081	2L	26134275	26135119	+
AS2_scf7180000696058	2L	20A	ASIC019040	1367060	1385472	-		共线性	AGAP006083	2L	26149370	26156793	-
AS2_scf7180000696058	2L	20A	ASIC019046	1487390	1487782	+		共线性	AGAP005131	2L	10342081	10343123	-
AS2_scf7180000696058	2L	20A	ASIC019047	1487973	1489697	-		共线性	AGAP005130	2L	10340218	10342062	+
AS2_scf7180000696058	2L	20A	ASIC019048	1490589	1492479	+		共线性	AGAP006768	2L	38046156	38049503	-
AS2_scf7180000696058	2L	20A	ASIC019049	1493717	1495517	-		共线性	AGAP006767	2L	38041307	38045050	+
AS2_scf7180000696058	2L	20A	ASIC019050	1498420	1499126	-		共线性	AGAP006766	2L	38038082	38040408	+
AS2_scf7180000696058	2L	20A	ASIC019051	1517264	1518529	+		共线性	AGAP006765	2L	38021560	38035016	-
AS2_scf7180000696058	2L	20A	ASIC019053	1521538	1522029	+		共线性	AGAP006763	2L	38016981	38017690	-
AS2_scf7180000696058	2L	20A	ASIC019054	1527036	1563400	-		共线性	AGAP006762	2L	37976271	38011946	+
AS2_scf7180000696058	2L	20A	ASIC019060	1610542	1614761	+		共线性	AGAP006761	2L	37924202	37926548	-
AS2_scf7180000696058	2L	20A	ASIC019061	1616846	1620006	-		共线性	AGAP006758	2L	37915979	37920542	+
AS2_scf7180000696058	2L	20A	ASIC019063	1626449	1630740	-		共线性	AGAP006757	2L	37902281	37914706	+
AS2_scf7180000696058	2L	20A	ASIC019065	1654266	1657603	+		共线性	AGAP006756	2L	37882266	37885355	-
AS2_scf7180000696058	2L	20A	ASIC019068	1658761	1663381	-		共线性	AGAP006755	2L	37874138	37880432	+
AS2_scf7180000696058	2L	20A	ASIC019070	1689357	1693069	+		共线性	AGAP006754	2L	37775704	37872053	-
AS2_scf7180000696058	2L	20A	ASIC019081	1783521	1788469	+		共线性	AGAP006750	2L	37752410	37754544	-
AS2_scf7180000696058	2L	20A	ASIC019082	1790655	1792249	-		共线性	AGAP006749	2L	37748960	37750518	+
AS2_scf7180000696058	2L	20A	ASIC019083	1793146	1794241	+		共线性	AGAP006748	2L	37747064	37748373	-
AS2_scf7180000696058	2L	20A	ASIC019084	1803920	1808662	+		共线性	AGAP006747	2L	37733113	37744769	-
AS2_scf7180000696058	2L	20A	ASIC019085	1809813	1814762	-		共线性	AGAP006746	2L	37727355	37732338	+
AS2_scf7180000696058	2L	20A	ASIC019090	1837186	1840057	-		共线性	AGAP006745	2L	37706862	37710190	+
AS2_scf7180000696058	2L	20A	ASIC019091	1841768	1842262	-		共线性	AGAP006744	2L	37704141	37704631	+
AS2_scf7180000696058	2L	20A	ASIC019092	1843230	1843837	+		共线性	AGAP006740	2L	37645995	37648245	+
AS2_scf7180000696058	2L	20A	ASIC019093	1844259	1845062	+		共线性	AGAP006740	2L	37645995	37648245	+
AS2_scf7180000696058	2L	20A	ASIC019095	1851919	1853995	-		共线性	AGAP028400	2L	37652659	37656407	-
AS2_scf7180000696058	2L	20A	ASIC019097	1870190	1886528	-		共线性	AGAP006741	2L	37675845	37695485	-
AS2_scf7180000696058	2L	20A	ASIC019098	1894684	1898291	-		共线性	AGAP006739	2L	37639100	37642539	+
AS2_scf7180000696058	2L	20A	ASIC019101	1903410	1905043	-		共线性	AGAP006738	2L	37625881	37631771	+
AS2_scf7180000696058	2L	20A	ASIC019113	1945026	1946110	+		共线性	AGAP028461	2L	37470052	37616282	-
AS2_scf7180000696058	2L	20A	ASIC019127	2054569	2055746	-		共线性	AGAP006737	2L	37489877	37490839	+
AS2_scf7180000696058	2L	20A	ASIC019136	2103094	2107309	-		共线性	AGAP006736	2L	37440161	37444142	+
AS2_scf7180000696058	2L	20A	ASIC019138	2113456	2120112	+		共线性	AGAP006735	2L	37426576	37433139	-
AS2_scf7180000696058	2L	20A	ASIC019139	2126464	2127390	+		共线性	AGAP006734	2L	37420411	37421343	-
AS2_scf7180000696058	2L	20A	ASIC019140	2128684	2129453	-		共线性	AGAP006733	2L	37415262	37420315	+
AS2_scf7180000696058	2L	20A	ASIC019142	2133043	2135933	+		共线性	AGAP006730	2L	37303003	37305935	-
AS2_scf7180000696058	2L	20A	ASIC019143	2138762	2139872	+		共线性	AGAP006729	2L	37298660	37299911	-
AS2_scf7180000696058	2L	20A	ASIC019145	2141533	2142964	-		共线性	AGAP006728	2L	37296161	37298202	+
AS2_scf7180000696058	2L	20A	ASIC019147	2145032	2146431	+		共线性	AGAP006727	2L	37292956	37295276	-
AS2_scf7180000696058	2L	20A	ASIC019149	2147003	2148879	-		共线性	AGAP006726	2L	37291002	37292961	+
AS2_scf7180000696058	2L	20A	ASIC019150	2149385	2151143	+		共线性	AGAP006725	2L	37288762	37290931	-
AS2_scf7180000696058	2L	20A	ASIC019151	2152682	2154632	+		共线性	AGAP006724	2L	37285966	37288141	-
AS2_scf7180000696058	2L	20A	ASIC019152	2155395	2157269	+		共线性	AGAP006723	2L	37282290	37285191	-
AS2_scf7180000696058	2L	20A	ASIC019157	2198425	2245915	+		共线性	AGAP006721	2L	37184049	37235094	-
AS2_scf7180000696058	2L	20A	ASIC019158	2260766	2265518	+		共线性	AGAP006720	2L	37162048	37166329	-
AS2_scf7180000696058	2L	20A	ASIC019159	2265924	2266933	+		共线性	AGAP006719	2L	37160410	37161583	-
AS2_scf7180000696058	2L	20A	ASIC019160	2271257	2273432	+		共线性	AGAP006718	2L	37153063	37158486	-
AS2_scf7180000696058	2L	20A	ASIC019161	2274372	2276218	-		共线性	AGAP006717	2L	37150360	37152373	+
AS2_scf7180000696058	2L	20A	ASIC019165	2287081	2288754	-		共线性	AGAP006715	2L	37143078	37145186	+
AS2_scf7180000696058	2L	20A	ASIC019167	2290719	2292646	+		共线性	AGAP006714	2L	37138749	37140644	-
AS2_scf7180000696058	2L	20A	ASIC019169	2293680	2295099	-		共线性	AGAP006713	2L	37132998	37137714	+
AS2_scf7180000696058	2L	20A	ASIC019170	2295922	2299017	+		共线性	AGAP006711	2L	37127132	37128206	+
AS2_scf7180000696058	2L	20A	ASIC019171	2299523	2300519	+		共线性	AGAP006708	2L	37117085	37117629	-
AS2_scf7180000696058	2L	20A	ASIC019172	2300893	2301435	+		共线性	AGAP006706	2L	37112415	37113213	-
AS2_scf7180000696058	2L	20A	ASIC019174	2309051	2319109	+		共线性	AGAP006705	2L	37094730	37105113	-
AS2_scf7180000696058	2L	20A	ASIC019175	2319642	2321895	-		共线性	AGAP006704	2L	37092454	37094562	+
AS2_scf7180000696058	2L	20A	ASIC019176	2322379	2324353	+		共线性	AGAP006703	2L	37089802	37091803	-
AS2_scf7180000696058	2L	20A	ASIC019179	2328923	2333604	+		共线性	AGAP006702	2L	37071278	37079246	-
AS2_scf7180000696058	2L	20A	ASIC019181	2359547	2361052	+		共线性	AGAP006701	2L	37015106	37018053	-
AS2_scf7180000696058	2L	20A	ASIC019190	2428839	2430759	+		共线性	AGAP006700	2L	36950426	36952313	-
AS2_scf7180000695983	2L	19B	ASIC012205	144021	146493	+		共线性	AGAP005183	2L	11847212	11849149	-
AS2_scf7180000695983	2L	19B	ASIC012279	288739	289566	-		共线性	AGAP005182	2L	11685185	11686024	+
AS2_scf7180000695983	2L	19B	ASIC012287	468641	468940	-		共线性	AGAP005179	2L	11414718	11415633	+
AS2_scf7180000695983	2L	19B	ASIC012288	469071	471422	+		共线性	AGAP005178	2L	11410730	11414253	-
AS2_scf7180000695983	2L	19B	ASIC012289	472084	472988	-		共线性	AGAP005177	2L	11409421	11410687	+
AS2_scf7180000695983	2L	19B	ASIC012290	473239	474724	-		共线性	AGAP005176	2L	11407606	11409098	+
AS2_scf7180000695983	2L	19B	ASIC012293	485349	505646	+		共线性	AGAP005175	2L	11378371	11405181	+
AS2_scf7180000695983	2L	19B	ASIC012295	507298	517356	+		共线性	AGAP005173	2L	11368159	11374909	-
AS2_scf7180000695983	2L	19B	ASIC012297	529859	530643	+		共线性	AGAP005171	2L	11337707	11346317	-
AS2_scf7180000695983	2L	19B	ASIC012301	569416	572824	+		共线性	AGAP005170	2L	11284393	11334901	-
AS2_scf7180000695983	2L	19B	ASIC012303	578715	579359	-		共线性	AGAP005169	2L	11274226	11275949	+
AS2_scf7180000695983	2L	19B	ASIC012310	643050	649794	-		共线性	AGAP005168	2L	11195971	11200471	+
AS2_scf7180000695983	2L	19B	ASIC012311	651159	653851	-		共线性	AGAP005167	2L	11192031	11193411	+
AS2_scf7180000695983	2L	19B	ASIC012313	656455	658917	-		共线性	AGAP005166	2L	11186428	11190856	+
AS2_scf7180000695983	2L	19B	ASIC012314	661313	705905	+		共线性	AGAP005165	2L	11131877	11241906	-
AS2_scf7180000695983	2L	19B	ASIC012315	713216	759710	+		共线性	AGAP005164	2L	11054076	11119385	-
AS2_scf7180000695983	2L	19B	ASIC012324	862227	864199	-		共线性	AGAP005163	2L	10907702	10909701	+
AS2_scf7180000695983	2L	19B	ASIC012330	931429	953427	+		共线性	AGAP005162	2L	10820811	10847221	-
AS2_scf7180000695983	2L	19B	ASIC012331	957033	960233	-		共线性	AGAP005161	2L	10811841	10816977	+
AS2_scf7180000695983	2L	19B	ASIC012332	961971	976942	+		共线性	AGAP005160	2L	10785074	10811531	-
AS2_scf7180000695983	2L	19B	ASIC012334	983328	985130	+		共线性	AGAP005159	2L	10773905	10775953	-
AS2_scf7180000695983	2L	19B	ASIC012335	988392	989754	+		共线性	AGAP005158	2L	10768635	10770047	-
AS2_scf7180000695983	2L	19B	ASIC012339	1017438	1095507	+		共线性	AGAP005156	2L	10651450	10734138	-
AS2_scf7180000695983	2L	19B	ASIC012340	1103035	1107822	-		共线性	AGAP005155	2L	10640058	10644626	+
AS2_scf7180000695983	2L	19B	ASIC012343	1137085	1138479	-		共线性	AGAP005153	2L	10600456	10604252	+
AS2_scf7180000695983	2L	19B	ASIC012344	1142823	1143647	-		共线性	AGAP005152	2L	10589243	10590426	+
AS2_scf7180000695983	2L	19B	ASIC012346	1146129	1146533	+		共线性	AGAP005150	2L	10581996	10582406	-
AS2_scf7180000695983	2L	19B	ASIC012348	1152518	1152772	+		共线性	AGAP005149	2L	10577656	10578050	-
AS2_scf7180000695983	2L	19B	ASIC012350	1152881	1153259	-		共线性	AGAP005148	2L	10575676	10577666	+
AS2_scf7180000695983	2L	19B	ASIC012352	1159274	1161798	+		共线性	AGAP005147	2L	10565556	10575499	-
AS2_scf7180000695983	2L	19B	ASIC012353	1173073	1176336	-		共线性	AGAP005146	2L	10544803	10550163	+
AS2_scf7180000695983	2L	19B	ASIC012355	1181406	1186647	-		共线性	AGAP005145	2L	10539087	10543428	+
AS2_scf7180000695983	2L	19B	ASIC012357	1221054	1226785	+		共线性	AGAP005143	2L	10477353	10495460	-
AS2_scf7180000695983	2L	19B	ASIC012358	1232314	1233518	-		共线性	AGAP005144	2L	10488114	10489563	+
AS2_scf7180000695983	2L	19B	ASIC012195	1245870	1247696	-		共线性	AGAP005142	2L	10472272	10475218	+
AS2_scf7180000695983	2L	19B	ASIC012196	1251102	1252183	-		共线性	AGAP005324	2L	14075295	14100657	+
AS2_scf7180000695983	2L	19B	ASIC012198	1277136	1282128	-		共线性	AGAP005323	2L	14057406	14073092	+
AS2_scf7180000695983	2L	19B	ASIC012200	1293321	1295405	-		共线性	AGAP005322	2L	14042147	14044920	+
AS2_scf7180000695983	2L	19B	ASIC012201	1298559	1300866	+		共线性	AGAP005321	2L	14035639	14038119	-
AS2_scf7180000695983	2L	19B	ASIC012202	1301521	1303265	-		共线性	AGAP005319	2L	14029963	14031822	+
AS2_scf7180000695983	2L	19B	ASIC012203	1305083	1306788	+		共线性	AGAP005318	2L	14025685	14027329	-
AS2_scf7180000695983	2L	19B	ASIC012204	1307811	1309441	+		共线性	AGAP005317	2L	14022986	14025209	-
AS2_scf7180000695983	2L	19B	ASIC012206	1310165	1311046	+		共线性	AGAP005316	2L	14020375	14022148	-
AS2_scf7180000695983	2L	19B	ASIC012207	1312020	1312479	+		共线性	AGAP005315	2L	14019425	14019893	-
AS2_scf7180000695983	2L	19B	ASIC012208	1312996	1313330	+		共线性	AGAP005314	2L	14018273	14019013	-
AS2_scf7180000695983	2L	19B	ASIC012209	1317587	1318323	+		共线性	AGAP005312	2L	14012647	14013361	-
AS2_scf7180000695983	2L	19B	ASIC012211	1343503	1344138	+		共线性	AGAP005311	2L	13969182	13983058	-
AS2_scf7180000695983	2L	19B	ASIC012213	1354654	1355618	-		共线性	AGAP005310	2L	13967698	13968811	+
AS2_scf7180000695983	2L	19B	ASIC012215	1367088	1367994	-		共线性	AGAP005094	2L	9959749	9960811	-
AS2_scf7180000695983	2L	19B	ASIC012218	1375133	1377361	+		共线性	AGAP005095	2L	9969229	9971786	+
AS2_scf7180000695983	2L	19B	ASIC012219	1380895	1422566	-		共线性	AGAP005096	2L	9978240	10024330	-
AS2_scf7180000695983	2L	19B	ASIC012220	1464910	1494071	+		共线性	AGAP005099	2L	10087962	10113493	+
AS2_scf7180000695983	2L	19B	ASIC012222	1497780	1498543	+		共线性	AGAP005100	2L	10116617	10117747	+
AS2_scf7180000695983	2L	19B	ASIC012223	1498806	1506049	-		共线性	AGAP005101	2L	10117831	10125074	-
AS2_scf7180000695983	2L	19B	ASIC012224	1506357	1509169	-		共线性	AGAP005102	2L	10126240	10127958	-
AS2_scf7180000695983	2L	19B	ASIC012225	1512930	1516290	+		共线性	AGAP005108	2L	10198419	10202718	+
AS2_scf7180000695983	2L	19B	ASIC012226	1517041	1517487	-		共线性	AGAP005109	2L	10202690	10203577	-
AS2_scf7180000695983	2L	19B	ASIC012228	1518231	1520034	+		共线性	AGAP005110	2L	10203864	10206481	+
AS2_scf7180000695983	2L	19B	ASIC012229	1521758	1526578	+		共线性	AGAP005928	2L	23806580	23812162	-
AS2_scf7180000695983	2L	19B	ASIC012230	1527369	1527770	-		共线性	AGAP005927	2L	23805264	23805999	+
AS2_scf7180000695983	2L	19B	ASIC012231	1528760	1533590	+		共线性	AGAP005926	2L	23798840	23804811	-
AS2_scf7180000695983	2L	19B	ASIC012235	1598606	1626828	+		共线性	AGAP005925	2L	23713404	23740323	-
AS2_scf7180000695983	2L	19B	ASIC012237	1634926	1639661	+		共线性	AGAP005924	2L	23696611	23701029	-
AS2_scf7180000695983	2L	19B	ASIC012239	1649215	1649916	+		共线性	AGAP005920	2L	23682907	23684697	+
AS2_scf7180000695983	2L	19B	ASIC012240	1650580	1651219	+		共线性	AGAP005921	2L	23684980	23685522	+
AS2_scf7180000695983	2L	19B	ASIC012241	1651492	1653256	-		共线性	AGAP005922	2L	23685828	23687806	-
AS2_scf7180000695983	2L	19B	ASIC012242	1654103	1654942	+		共线性	AGAP005923	2L	23688150	23689086	+
AS2_scf7180000695983	2L	19B	ASIC012244	1660599	1662146	-		共线性	AGAP005919	2L	23674437	23676179	+
AS2_scf7180000695983	2L	19B	ASIC012245	1666246	1668530	-		共线性	AGAP005918	2L	23658303	23669670	+
AS2_scf7180000695983	2L	19B	ASIC012247	1678433	1684056	-		共线性	AGAP005917	2L	23651967	23657711	+
AS2_scf7180000695983	2L	19B	ASIC012248	1685006	1685806	+		共线性	AGAP005916	2L	23649404	23650789	-
AS2_scf7180000695983	2L	19B	ASIC012250	1687448	1690095	+		共线性	AGAP005915	2L	23645145	23647429	-
AS2_scf7180000695983	2L	19B	ASIC012251	1690919	1692504	-		共线性	AGAP005914	2L	23642514	23644418	+
AS2_scf7180000695983	2L	19B	ASIC012252	1695423	1696445	+		共线性	AGAP005913	2L	23638183	23641865	-
AS2_scf7180000695983	2L	19B	ASIC012256	1717889	1718911	+		共线性	AGAP005911	2L	23616956	23617978	-
AS2_scf7180000695983	2L	19B	ASIC012258	1726522	1728083	-		共线性	AGAP005910	2L	23607390	23611197	+
AS2_scf7180000695983	2L	19B	ASIC012259	1729928	1730736	+		共线性	AGAP005909	2L	23605197	23606218	-
AS2_scf7180000695983	2L	19B	ASIC012261	1731027	1740938	+		共线性	AGAP005906	2L	23596387	23604932	-
AS2_scf7180000695983	2L	19B	ASIC012262	1741126	1747696	-		共线性	AGAP005905	2L	23594081	23596281	+
AS2_scf7180000695983	2L	19B	ASIC012263	1751598	1760547	-		共线性	AGAP005904	2L	23575002	23591025	+
AS2_scf7180000695983	2L	19B	ASIC012267	1778655	1784437	+		共线性	AGAP005903	2L	23560444	23562894	-
AS2_scf7180000696056	2L	18C	ASIC018582	48834	51171	+		共线性	AGAP004835	2L	4302587	4323649	+
AS2_scf7180000696056	2L	18C	ASIC018593	79291	90840	-		共线性	AGAP004837	2L	4352840	4362047	-
AS2_scf7180000696056	2L	18C	ASIC018604	99220	123987	-		共线性	AGAP004865	2L	4599569	4620103	-
AS2_scf7180000696056	2L	18C	ASIC018648	136186	147151	-		共线性	AGAP004866	2L	4667808	4675971	-
AS2_scf7180000696056	2L	18C	ASIC018407	148473	149080	+		共线性	AGAP004867	2L	4676920	4678867	+
AS2_scf7180000696056	2L	18C	ASIC018418	151866	156831	-		共线性	AGAP004868	2L	4680081	4692071	-
AS2_scf7180000696056	2L	18C	ASIC018440	161833	166440	+		共线性	AGAP004870	2L	4692754	4697498	+
AS2_scf7180000696056	2L	18C	ASIC018495	234878	239576	-		共线性	AGAP004872	2L	4760912	4762132	-
AS2_scf7180000696056	2L	18C	ASIC018518	244574	277034	-		共线性	AGAP004873	2L	4769290	4800313	-
AS2_scf7180000696056	2L	18C	ASIC018579	310758	315364	-		共线性	AGAP004874	2L	4821176	4825510	-
AS2_scf7180000696056	2L	18C	ASIC018580	321581	321832	-		共线性	AGAP004875	2L	4830049	4830309	-
AS2_scf7180000696056	2L	18C	ASIC018583	331448	334745	+		共线性	AGAP004876	2L	4845959	4847193	+
AS2_scf7180000696056	2L	18C	ASIC018584	341251	355946	+		共线性	AGAP004877	2L	4851777	4866265	+
AS2_scf7180000696056	2L	18C	ASIC018585	358619	360130	-		共线性	AGAP004878	2L	4871110	4872374	-
AS2_scf7180000696056	2L	18C	ASIC018586	367620	369102	+		共线性	AGAP004879	2L	4879247	4880564	+
AS2_scf7180000696056	2L	18C	ASIC018589	384932	385642	-		共线性	AGAP028441	2L	9237450	9238986	-
AS2_scf7180000696056	2L	18C	ASIC018590	389275	390121	+		共线性	AGAP005066	2L	9253606	9254543	+
AS2_scf7180000696056	2L	18C	ASIC018598	470554	474267	+		共线性	AGAP005068	2L	9317506	9325644	-
AS2_scf7180000696056	2L	18C	ASIC018601	505841	506227	+		共线性	AGAP028442	2L	9419931	9420709	+
AS2_scf7180000696056	2L	18C	ASIC018607	561966	564048	-		共线性	AGAP005070	2L	9483269	9485404	-
AS2_scf7180000696056	2L	18C	ASIC018608	565127	572773	-		共线性	AGAP005071	2L	9486328	9493057	-
AS2_scf7180000696056	2L	18C	ASIC018613	603673	611383	-		共线性	AGAP005072	2L	9545863	9554248	-
AS2_scf7180000696056	2L	18C	ASIC018616	624463	638143	+		共线性	AGAP005073	2L	9564761	9567229	+
AS2_scf7180000696056	2L	18C	ASIC018620	684415	686187	+		共线性	AGAP005074	2L	9614343	9616139	+
AS2_scf7180000696056	2L	18C	ASIC018623	708243	713300	+		共线性	AGAP005075	2L	9642985	9651954	+
AS2_scf7180000696056	2L	18C	ASIC018624	718180	756395	+		共线性	AGAP005076	2L	9657060	9693793	+
AS2_scf7180000696056	2L	18C	ASIC018628	776364	784969	+		共线性	AGAP005079	2L	9735321	9746596	+
AS2_scf7180000696056	2L	18C	ASIC018629	793867	794623	-		共线性	AGAP005080	2L	9757386	9758459	-
AS2_scf7180000696056	2L	18C	ASIC018630	795119	795737	+		共线性	AGAP005081	2L	9758828	9759668	+
AS2_scf7180000696056	2L	18C	ASIC018631	796898	818758	+		共线性	AGAP005082	2L	9761099	9779657	+
AS2_scf7180000696056	2L	18C	ASIC018638	926602	929010	+		共线性	AGAP005088	2L	9875257	9877489	+
AS2_scf7180000696056	2L	18C	ASIC018642	964272	969263	+		共线性	AGAP005091	2L	9898848	9941997	+
AS2_scf7180000696056	2L	18C	ASIC018643	974212	1000777	+		共线性	AGAP005093	2L	9950809	9957070	+
AS2_scf7180000696056	2L	18C	ASIC018644	1001331	1003316	+		共线性	AGAP005267	2L	13494051	13495408	+
AS2_scf7180000696056	2L	18C	ASIC018645	1004946	1008508	-		共线性	AGAP005269	2L	13495891	13500324	-
AS2_scf7180000696056	2L	18C	ASIC018646	1010995	1012223	-		共线性	AGAP005270	2L	13502754	13504208	-
AS2_scf7180000696056	2L	18C	ASIC018647	1012957	1013764	+		共线性	AGAP005271	2L	13504366	13505670	+
AS2_scf7180000696056	2L	18C	ASIC018650	1016518	1018215	+		共线性	AGAP005272	2L	13506637	13508183	+
AS2_scf7180000696056	2L	18C	ASIC018651	1022597	1034385	+		共线性	AGAP005273	2L	13513706	13520289	+
AS2_scf7180000696056	2L	18C	ASIC018652	1035901	1038061	-		共线性	AGAP005212	2L	12361038	12363586	+
AS2_scf7180000696056	2L	18C	ASIC018653	1038630	1040231	+		共线性	AGAP005211	2L	12358996	12360867	-
AS2_scf7180000696056	2L	18C	ASIC018654	1040528	1042227	-		共线性	AGAP005210	2L	12357077	12358920	+
AS2_scf7180000696056	2L	18C	ASIC018655	1042715	1045045	+		共线性	AGAP005209	2L	12353162	12356183	-
AS2_scf7180000696056	2L	18C	ASIC018656	1049398	1050615	+		共线性	AGAP005306	2L	13918675	13919901	-
AS2_scf7180000696056	2L	18C	ASIC018657	1062835	1068887	-		共线性	AGAP005305	2L	13900618	13906104	+
AS2_scf7180000696056	2L	18C	ASIC018408	1072579	1074787	+		共线性	AGAP005735	2L	19966426	19968896	+
AS2_scf7180000696056	2L	18C	ASIC018409	1075368	1076730	+		共线性	AGAP005736	2L	19970366	19971945	+
AS2_scf7180000696056	2L	18C	ASIC018417	1123813	1127766	+		共线性	AGAP005737	2L	19980174	20024720	+
AS2_scf7180000696056	2L	18C	ASIC018420	1133348	1134541	-		共线性	AGAP005738	2L	20030184	20032054	-
AS2_scf7180000696056	2L	18C	ASIC018422	1163301	1167760	-		共线性	AGAP005742	2L	20067322	20073591	-
AS2_scf7180000696056	2L	18C	ASIC018427	1257394	1259640	+		共线性	AGAP005743	2L	20161872	20164292	+
AS2_scf7180000696056	2L	18C	ASIC018428	1261447	1262670	+		共线性	AGAP005744	2L	20167021	20168922	+
AS2_scf7180000696056	2L	18C	ASIC018431	1267502	1269836	-		共线性	AGAP005746	2L	20175872	20178581	-
AS2_scf7180000696056	2L	18C	ASIC018432	1273601	1276415	+		共线性	AGAP005747	2L	20185911	20189559	+
AS2_scf7180000696056	2L	18C	ASIC018434	1281405	1284101	+		共线性	AGAP005748	2L	20191213	20196458	+
AS2_scf7180000696056	2L	18C	ASIC018435	1286253	1287451	-		共线性	AGAP005749	2L	20197176	20199146	-
AS2_scf7180000696056	2L	18C	ASIC018436	1289838	1291550	-		共线性	AGAP005750	2L	20200865	20202761	-
AS2_scf7180000696056	2L	18C	ASIC018437	1292488	1294187	-		共线性	AGAP005751	2L	20203142	20205319	-
AS2_scf7180000696056	2L	18C	ASIC018438	1294530	1296254	-		共线性	AGAP005752	2L	20205574	20207412	-
AS2_scf7180000696056	2L	18C	ASIC018439	1297545	1299382	+		共线性	AGAP005753	2L	20208508	20210526	+
AS2_scf7180000696056	2L	18C	ASIC018441	1300435	1302346	-		共线性	AGAP005754	2L	20211271	20213038	-
AS2_scf7180000696056	2L	18C	ASIC018442	1305542	1351072	-		共线性	AGAP005755	2L	20216304	20275123	-
AS2_scf7180000696056	2L	18C	ASIC018446	1385232	1387224	+		共线性	AGAP005756	2L	20287341	20289292	+
AS2_scf7180000696056	2L	18C	ASIC018448	1388093	1391815	+		共线性	AGAP005757	2L	20290151	20293785	+
AS2_scf7180000696056	2L	18C	ASIC018449	1394128	1397951	+		共线性	AGAP005758	2L	20296079	20300041	+
AS2_scf7180000696056	2L	18C	ASIC018450	1401171	1402926	-		共线性	AGAP005759	2L	20299074	20300598	-
AS2_scf7180000696056	2L	18C	ASIC018452	1418050	1421842	-		共线性	AGAP005760	2L	20326884	20328593	-
AS2_scf7180000696056	2L	18C	ASIC018454	1426840	1428990	+		共线性	AGAP005761	2L	20336663	20340021	+
AS2_scf7180000696056	2L	18C	ASIC018455	1430106	1431570	-		共线性	AGAP005762	2L	20339460	20349601	-
AS2_scf7180000696056	2L	18C	ASIC018457	1436923	1440533	+		共线性	AGAP005763	2L	20350127	20355566	+
AS2_scf7180000696056	2L	18C	ASIC018458	1447940	1456313	+		共线性	AGAP005765	2L	20357931	20373012	+
AS2_scf7180000696056	2L	18C	ASIC018464	1464380	1465138	-		共线性	AGAP005769	2L	20390822	20391728	-
AS2_scf7180000696056	2L	18C	ASIC018467	1467945	1477054	+		共线性	AGAP005770	2L	20396064	20405726	+
AS2_scf7180000696056	2L	18C	ASIC018468	1484744	1504212	-		共线性	AGAP005771	2L	20415196	20425711	-
AS2_scf7180000696056	2L	18C	ASIC018469	1506712	1507653	+		共线性	AGAP005772	2L	20427981	20429898	+
AS2_scf7180000696056	2L	18C	ASIC018470	1514560	1567138	-		共线性	AGAP005773	2L	20436943	20492981	-
AS2_scf7180000696056	2L	18C	ASIC018471	1571271	1583391	+		共线性	AGAP005777	2L	20505393	20521711	+
AS2_scf7180000696056	2L	18C	ASIC018472	1584423	1586139	-		共线性	AGAP005778	2L	20521765	20523605	-
AS2_scf7180000696056	2L	18C	ASIC018474	1586488	1587338	+		共线性	AGAP007068	2L	42163507	42164602	-
AS2_scf7180000696056	2L	18C	ASIC018475	1590234	1591415	+		共线性	AGAP007066	2L	42156285	42162341	-
AS2_scf7180000696056	2L	18C	ASIC018480	1609556	1612988	+		共线性	AGAP007065	2L	42135464	42147851	-
AS2_scf7180000696056	2L	18C	ASIC018481	1614989	1615677	-		共线性	AGAP007064	2L	42129453	42133676	+
AS2_scf7180000696056	2L	18C	ASIC018483	1616794	1617597	-		共线性	AGAP007064	2L	42129453	42133676	+
AS2_scf7180000696056	2L	18C	ASIC018485	1620016	1621467	+		共线性	AGAP007063	2L	42126194	42127751	-
AS2_scf7180000696056	2L	18C	ASIC018486	1621894	1622604	+		共线性	AGAP007062	2L	42124636	42125531	-
AS2_scf7180000696056	2L	18C	ASIC018490	1665939	1669941	+		共线性	AGAP007061	2L	42071847	42076115	-
AS2_scf7180000696056	2L	18C	ASIC018491	1670714	1678715	+		共线性	AGAP007060	2L	42067616	42071695	-
AS2_scf7180000696056	2L	18C	ASIC018507	1732016	1735776	+		共线性	AGAP007059	2L	42062331	42065873	-
AS2_scf7180000696056	2L	18C	ASIC018521	1901047	1904244	+		共线性	AGAP007057	2L	41906459	41909805	-
AS2_scf7180000696056	2L	18C	ASIC018522	1905680	1905984	-		共线性	AGAP007056	2L	41904985	41905713	+
AS2_scf7180000696056	2L	18C	ASIC018523	1917749	1921123	+		共线性	AGAP007055	2L	41892659	41900972	-
AS2_scf7180000696056	2L	18C	ASIC018524	1924731	1928301	+		共线性	AGAP007054	2L	41884537	41887286	-
AS2_scf7180000696056	2L	18C	ASIC018525	1928742	1930868	-		共线性	AGAP007053	2L	41882609	41884510	+
AS2_scf7180000696056	2L	18C	ASIC018527	1932661	1935342	+		共线性	AGAP007052	2L	41877979	41880758	-
AS2_scf7180000696056	2L	18C	ASIC018531	1955742	1974498	+		共线性	AGAP007051	2L	41835038	41874573	-
AS2_scf7180000696056	2L	18C	ASIC018532	1976154	1978363	+		共线性	AGAP007050	2L	41828921	41831427	-
AS2_scf7180000696056	2L	18C	ASIC018537	2009730	2010528	+		共线性	AGAP007049	2L	41780844	41797297	-
AS2_scf7180000696056	2L	18C	ASIC018545	2124058	2126921	-		共线性	AGAP007048	2L	41648960	41651846	+
AS2_scf7180000696056	2L	18C	ASIC018546	2131488	2142964	+		共线性	AGAP007046	2L	41624490	41644582	-
AS2_scf7180000696056	2L	18C	ASIC018550	2162322	2164142	-		共线性	AGAP007045	2L	41607224	41609339	+
AS2_scf7180000696056	2L	18C	ASIC018561	2208201	2211271	+		共线性	AGAP007044	2L	41564106	41566370	-
AS2_scf7180000696056	2L	18C	ASIC018563	2212041	2214171	+		共线性	AGAP007043	2L	41561354	41563347	-
AS2_scf7180000696056	2L	18C	ASIC018569	2302239	2304671	-		共线性	AGAP007033	2L	41257850	41260185	-
AS2_scf7180000696056	2L	18C	ASIC018572	2372630	2373207	-		共线性	AGAP007042	2L	41386757	41387540	+
AS2_scf7180000696048	2L	18B	ASIC016478	11402	14170	-		共线性	AGAP005032	2L	8623634	8627796	+
AS2_scf7180000696048	2L	18B	ASIC016489	18249	22800	+		共线性	AGAP005031	2L	8613164	8620262	-
AS2_scf7180000696048	2L	18B	ASIC016511	29982	32762	+		共线性	AGAP005030	2L	8588003	8599170	-
AS2_scf7180000696048	2L	18B	ASIC016533	48264	51677	-		共线性	AGAP005029	2L	8569090	8581151	+
AS2_scf7180000696048	2L	18B	ASIC016481	213625	216915	+		共线性	AGAP005021	2L	8334586	8337858	-
AS2_scf7180000696048	2L	18B	ASIC016482	217420	226298	+		共线性	AGAP005020	2L	8329676	8344698	-
AS2_scf7180000696048	2L	18B	ASIC016483	226646	227332	-		共线性	AGAP005019	2L	8328944	8329672	+
AS2_scf7180000696048	2L	18B	ASIC016484	227822	228826	+		共线性	AGAP005018	2L	8327297	8328653	-
AS2_scf7180000696048	2L	18B	ASIC016485	229235	231610	-		共线性	AGAP005017	2L	8324708	8327190	+
AS2_scf7180000696048	2L	18B	ASIC016488	254750	256885	+		共线性	AGAP005015	2L	8301873	8324177	-
AS2_scf7180000696048	2L	18B	ASIC016490	259627	261985	-		共线性	AGAP005014	2L	8297037	8299619	+
AS2_scf7180000696048	2L	18B	ASIC016491	264551	266400	-		共线性	AGAP005012	2L	8286672	8288868	+
AS2_scf7180000696048	2L	18B	ASIC016502	401541	424950	-		共线性	AGAP005011	2L	8078288	8136322	+
AS2_scf7180000696048	2L	18B	ASIC016508	523928	565915	-		共线性	AGAP005010	2L	7973481	8020949	+
AS2_scf7180000696048	2L	18B	ASIC016515	624420	728627	+		共线性	AGAP005008	2L	7820730	7916840	-
AS2_scf7180000696048	2L	18B	ASIC016516	729364	730843	+		共线性	AGAP005007	2L	7816277	7818115	-
AS2_scf7180000696048	2L	18B	ASIC016517	736061	747451	-		共线性	AGAP005005	2L	7794965	7806455	+
AS2_scf7180000696048	2L	18B	ASIC016518	749216	750740	-		共线性	AGAP005004	2L	7792331	7794417	+
AS2_scf7180000696048	2L	18B	ASIC016519	751203	754659	+		共线性	AGAP005003	2L	7788960	7792161	-
AS2_scf7180000696048	2L	18B	ASIC016520	759371	763623	+		共线性	AGAP005002	2L	7769154	7775159	-
AS2_scf7180000696048	2L	18B	ASIC016521	765972	773147	+		共线性	AGAP005001	2L	7755822	7763502	-
AS2_scf7180000696048	2L	18B	ASIC016523	774834	776031	-		共线性	AGAP005000	2L	7753288	7754369	+
AS2_scf7180000696048	2L	18B	ASIC016525	778798	779733	-		共线性	AGAP004998	2L	7746797	7747757	+
AS2_scf7180000696048	2L	18B	ASIC016527	787134	788783	-		共线性	AGAP004997	2L	7737073	7738567	+
AS2_scf7180000696048	2L	18B	ASIC016528	791299	792732	+		共线性	AGAP004996	2L	7733493	7734921	-
AS2_scf7180000696048	2L	18B	ASIC016534	858363	861432	+		共线性	AGAP004995	2L	7670655	7673469	-
AS2_scf7180000696048	2L	18B	ASIC016539	918598	920014	+		共线性	AGAP004994	2L	7622152	7622776	-
AS2_scf7180000696048	2L	18B	ASIC016541	933592	947037	-		共线性	AGAP004993	2L	7592420	7608179	+
AS2_scf7180000696048	2L	18B	ASIC016542	950419	951717	-		共线性	AGAP004992	2L	7589632	7591130	+
AS2_scf7180000696048	2L	18B	ASIC016543	953051	953855	+		共线性	AGAP004991	2L	7587832	7588801	-
AS2_scf7180000696048	2L	18B	ASIC016545	955099	955874	-		共线性	AGAP004990	2L	7585796	7587650	+
AS2_scf7180000696048	2L	18B	ASIC016546	958939	987686	+		共线性	AGAP004989	2L	7555635	7581711	-
AS2_scf7180000696048	2L	18B	ASIC016547	992130	992985	-		共线性	AGAP004988	2L	7550405	7551445	+
AS2_scf7180000696048	2L	18B	ASIC016548	995343	996042	-		共线性	AGAP004987	2L	7545673	7546442	+
AS2_scf7180000696048	2L	18B	ASIC016549	997057	997688	-		共线性	AGAP004986	2L	7541759	7542559	+
AS2_scf7180000696048	2L	18B	ASIC016550	998717	999437	+		共线性	AGAP004985	2L	7540054	7540980	-
AS2_scf7180000696048	2L	18B	ASIC016551	999499	1000612	-		共线性	AGAP004984	2L	7538800	7540020	+
AS2_scf7180000696048	2L	18B	ASIC016552	1000897	1001453	+		共线性	AGAP004983	2L	7537935	7541687	-
AS2_scf7180000696048	2L	18B	ASIC016553	1001994	1003805	+		共线性	AGAP004982	2L	7516057	7537302	-
AS2_scf7180000696048	2L	18B	ASIC016558	1027452	1029959	+		共线性	AGAP004981	2L	7503372	7505945	-
AS2_scf7180000696048	2L	18B	ASIC016559	1032027	1034383	+		共线性	AGAP004980	2L	7490941	7493328	-
AS2_scf7180000696048	2L	18B	ASIC016560	1035790	1038882	+		共线性	AGAP004978	2L	7455500	7457965	-
AS2_scf7180000696048	2L	18B	ASIC016561	1040203	1050538	+		共线性	AGAP004975	2L	7441521	7444137	-
AS2_scf7180000696048	2L	18B	ASIC016562	1054550	1055945	-		共线性	AGAP004974	2L	7438707	7440066	+
AS2_scf7180000696048	2L	18B	ASIC016564	1081943	1086045	-		共线性	AGAP004970	2L	7322613	7338636	+
AS2_scf7180000696048	2L	18B	ASIC016419	1109400	1121131	-		共线性	AGAP004969	2L	7301876	7303528	+
AS2_scf7180000696048	2L	18B	ASIC016421	1123269	1125967	+		共线性	AGAP004968	2L	7298886	7300354	-
AS2_scf7180000696048	2L	18B	ASIC016422	1130620	1133562	-		共线性	AGAP028425	2L	7289296	7296394	+
AS2_scf7180000696048	2L	18B	ASIC016423	1136342	1137220	-		共线性	AGAP004965	2L	7278148	7288812	+
AS2_scf7180000696048	2L	18B	ASIC016424	1137549	1138078	+		共线性	AGAP004964	2L	7275625	7276356	-
AS2_scf7180000696048	2L	18B	ASIC016431	1176577	1178503	-		共线性	AGAP004963	2L	7219499	7221382	+
AS2_scf7180000696048	2L	18B	ASIC016432	1179568	1181503	+		共线性	AGAP004962	2L	7214193	7216073	-
AS2_scf7180000696048	2L	18B	ASIC016433	1182208	1185782	-		共线性	AGAP004961	2L	7209866	7213320	+
AS2_scf7180000696048	2L	18B	ASIC016435	1196790	1197485	-		共线性	AGAP004959	2L	7194587	7195863	+
AS2_scf7180000696048	2L	18B	ASIC016436	1197914	1201101	+		共线性	AGAP004958	2L	7190304	7194211	-
AS2_scf7180000696048	2L	18B	ASIC016437	1201287	1204130	-		共线性	AGAP004957	2L	7187117	7189946	+
AS2_scf7180000696048	2L	18B	ASIC016438	1204693	1207753	+		共线性	AGAP004956	2L	7183554	7186700	-
AS2_scf7180000696048	2L	18B	ASIC016439	1207998	1208923	-		共线性	AGAP004955	2L	7181937	7182959	+
AS2_scf7180000696048	2L	18B	ASIC016441	1210550	1211861	+		共线性	AGAP004954	2L	7177945	7180456	-
AS2_scf7180000696048	2L	18B	ASIC016442	1212930	1214270	+		共线性	AGAP004953	2L	7174132	7176492	-
AS2_scf7180000696048	2L	18B	ASIC016443	1214985	1216147	-		共线性	AGAP004952	2L	7172678	7174184	+
AS2_scf7180000696048	2L	18B	ASIC016444	1218638	1227807	+		共线性	AGAP004951	2L	7150386	7151754	-
AS2_scf7180000696048	2L	18B	ASIC016452	1354112	1422280	-		共线性	AGAP004950	2L	6923629	6993818	+
AS2_scf7180000696048	2L	18B	ASIC016470	1641698	1643625	+		共线性	AGAP004948	2L	6693033	6694970	-
AS2_scf7180000696045	2L	18A	ASIC016028	6519	8500	+		共线性	AGAP006257	2L	28684406	28688740	-
AS2_scf7180000696045	2L	18A	ASIC016118	12830	15463	-		共线性	AGAP006258	2L	28702474	28705612	-
AS2_scf7180000696045	2L	18A	ASIC016129	15920	16189	-		共线性	AGAP006259	2L	28705998	28706261	-
AS2_scf7180000696045	2L	18A	ASIC016151	56702	57555	+		共线性	AGAP005231	2L	12614542	12615240	-
AS2_scf7180000696045	2L	18A	ASIC016173	75761	78651	+		共线性	AGAP005230	2L	12596948	12598564	-
AS2_scf7180000696045	2L	18A	ASIC016084	134002	142271	+		共线性	AGAP005229	2L	12548780	12558471	-
AS2_scf7180000696045	2L	18A	ASIC016092	148996	149778	+		共线性	AGAP005228	2L	12539063	12539876	-
AS2_scf7180000696045	2L	18A	ASIC016093	149808	150047	+		共线性	AGAP013141	2L	12538777	12539028	-
AS2_scf7180000696045	2L	18A	ASIC016094	150893	153270	-		共线性	AGAP005227	2L	12535623	12538161	+
AS2_scf7180000696045	2L	18A	ASIC016095	154821	155453	+		共线性	AGAP005226	2L	12529898	12531142	-
AS2_scf7180000696045	2L	18A	ASIC016097	155782	157368	+		共线性	AGAP005225	2L	12527952	12529541	-
AS2_scf7180000696045	2L	18A	ASIC016098	158689	161697	-		共线性	AGAP005223	2L	12522290	12527089	+
AS2_scf7180000696045	2L	18A	ASIC016100	169415	170684	-		共线性	AGAP005222	2L	12504545	12515179	+
AS2_scf7180000696045	2L	18A	ASIC016101	181860	184772	-		共线性	AGAP005221	2L	12501101	12503861	+
AS2_scf7180000696045	2L	18A	ASIC016102	185135	186231	+		共线性	AGAP005220	2L	12498643	12499796	-
AS2_scf7180000696045	2L	18A	ASIC016103	186737	221559	-		共线性	AGAP005219	2L	12460529	12493379	+
AS2_scf7180000696045	2L	18A	ASIC016105	242450	243797	+		共线性	AGAP005218	2L	12430445	12431915	-
AS2_scf7180000696045	2L	18A	ASIC016106	251516	254493	+		共线性	AGAP005217	2L	12418732	12421223	-
AS2_scf7180000696045	2L	18A	ASIC016108	255375	263563	-		共线性	AGAP005216	2L	12409610	12418274	+
AS2_scf7180000696045	2L	18A	ASIC016110	264896	265968	+		共线性	AGAP005215	2L	12409311	12410723	-
AS2_scf7180000696045	2L	18A	ASIC016113	279122	304468	+		共线性	AGAP005213	2L	12366733	12399301	-
AS2_scf7180000696045	2L	18A	ASIC016117	351400	366418	+		共线性	AGAP005063	2L	9166657	9182097	-
AS2_scf7180000696045	2L	18A	ASIC016119	375038	379412	-		共线性	AGAP005062	2L	9155189	9159529	+
AS2_scf7180000696045	2L	18A	ASIC016120	384227	387669	-		共线性	AGAP005061	2L	9150880	9153646	+
AS2_scf7180000696045	2L	18A	ASIC016143	587513	588948	+		共线性	AGAP005058	2L	8990758	9030148	+
AS2_scf7180000696045	2L	18A	ASIC016144	592242	593675	-		共线性	AGAP028440	2L	8915963	8918998	+
AS2_scf7180000696045	2L	18A	ASIC016146	597757	620892	-		共线性	AGAP005057	2L	8894163	8912235	+
AS2_scf7180000696045	2L	18A	ASIC016147	624511	625751	+		共线性	AGAP005056	2L	8888002	8889485	-
AS2_scf7180000696045	2L	18A	ASIC016149	630744	632927	-		共线性	AGAP005055	2L	8880678	8883250	+
AS2_scf7180000696045	2L	18A	ASIC016156	678420	681177	+		共线性	AGAP005053	2L	8829746	8833158	-
AS2_scf7180000696045	2L	18A	ASIC016157	683196	684752	-		共线性	AGAP005052	2L	8824899	8827163	+
AS2_scf7180000696045	2L	18A	ASIC016158	685697	686146	+		共线性	AGAP005051	2L	8823859	8824648	-
AS2_scf7180000696045	2L	18A	ASIC016159	686619	686900	-		共线性	AGAP005050	2L	8822786	8823934	+
AS2_scf7180000696045	2L	18A	ASIC016160	688316	690809	-		共线性	AGAP005048	2L	8818559	8821078	+
AS2_scf7180000696045	2L	18A	ASIC016161	691333	706774	+		共线性	AGAP004912	2L	5826320	5831336	+
AS2_scf7180000696045	2L	18A	ASIC016168	762095	781769	+		共线性	AGAP004915	2L	5927216	5942472	+
AS2_scf7180000696045	2L	18A	ASIC016177	836656	837814	-		共线性	AGAP028439	2L	6011123	6012317	-
AS2_scf7180000696045	2L	18A	ASIC016179	843322	844209	+		共线性	AGAP004919	2L	6015229	6016503	+
AS2_scf7180000696045	2L	18A	ASIC016033	916393	935219	-		共线性	AGAP004923	2L	6087277	6104141	-
AS2_scf7180000696045	2L	18A	ASIC016034	937064	938315	-		共线性	AGAP004928	2L	6110285	6113837	-
AS2_scf7180000696045	2L	18A	ASIC016035	940265	941017	+		共线性	AGAP004929	2L	6114439	6115700	+
AS2_scf7180000696045	2L	18A	ASIC016036	943935	945646	+		共线性	AGAP004930	2L	6121201	6122720	+
AS2_scf7180000696045	2L	18A	ASIC016039	953468	954577	+		共线性	AGAP004931	2L	6130295	6131449	+
AS2_scf7180000696045	2L	18A	ASIC016042	982793	983500	+		共线性	AGAP028394	2L	6151922	6157959	+
AS2_scf7180000696045	2L	18A	ASIC016045	1010219	1016407	+		共线性	AGAP004932	2L	6182802	6188676	+
AS2_scf7180000696045	2L	18A	ASIC016048	1020671	1021915	-		共线性	AGAP004933	2L	6194335	6195585	-
AS2_scf7180000696045	2L	18A	ASIC016049	1023077	1028913	-		共线性	AGAP004934	2L	6196718	6201865	-
AS2_scf7180000696045	2L	18A	ASIC016050	1030162	1032874	+		共线性	AGAP004935	2L	6204286	6207274	+
AS2_scf7180000696045	2L	18A	ASIC016052	1034506	1035112	+		共线性	AGAP004936	2L	6208301	6209223	+
AS2_scf7180000696045	2L	18A	ASIC016053	1039378	1045453	-		共线性	AGAP004937	2L	6213696	6218142	-
AS2_scf7180000696045	2L	18A	ASIC016054	1052196	1055643	-		共线性	AGAP004938	2L	6225383	6227729	-
AS2_scf7180000696045	2L	18A	ASIC016055	1071053	1095211	+		共线性	AGAP004940	2L	6244207	6262851	+
AS2_scf7180000696045	2L	18A	ASIC016066	1147111	1196776	-		共线性	AGAP004942	2L	6377641	6425024	-
AS2_scf7180000696045	2L	18A	ASIC016077	1286475	1300531	+		共线性	AGAP004943	2L	6525703	6539076	+
AS2_scf7180000696045	2L	18A	ASIC016078	1304258	1306262	-		共线性	AGAP004944	2L	6544141	6546511	-
AS2_scf7180000696045	2L	18A	ASIC016079	1308729	1310623	-		共线性	AGAP004945	2L	6551568	6553909	-
AS2_scf7180000696045	2L	18A	ASIC016081	1312544	1315818	-		共线性	AGAP004946	2L	6555241	6559375	-
AS2_scf7180000696045	2L	18A	ASIC016085	1366645	1367454	+		共线性	AGAP004947	2L	6621301	6622113	+
AS2_scf7180000696047	2L	17A_B	ASIC016329	16657	17419	-		共线性	AGAP005409	2L	15210223	15211038	-
AS2_scf7180000696047	2L	17A_B	ASIC016351	19074	19694	+		共线性	AGAP005410	2L	15211390	15213382	+
AS2_scf7180000696047	2L	17A_B	ASIC016362	21928	76898	-		共线性	AGAP005411	2L	15214798	15270783	-
AS2_scf7180000696047	2L	17A_B	ASIC016406	145207	148099	-		共线性	AGAP005412	2L	15334739	15336948	-
AS2_scf7180000696047	2L	17A_B	ASIC016265	148465	149367	+		共线性	AGAP005413	2L	15337110	15338402	+
AS2_scf7180000696047	2L	17A_B	ASIC016276	149833	151203	-		共线性	AGAP005414	2L	15338664	15340635	-
AS2_scf7180000696047	2L	17A_B	ASIC016287	152209	154428	+		共线性	AGAP005415	2L	15341217	15343454	+
AS2_scf7180000696047	2L	17A_B	ASIC016326	164595	164941	+		共线性	AGAP005416	2L	15346900	15347753	+
AS2_scf7180000696047	2L	17A_B	ASIC016328	172943	177418	+		共线性	AGAP005417	2L	15358097	15360794	+
AS2_scf7180000696047	2L	17A_B	ASIC016330	177731	178968	-		共线性	AGAP005418	2L	15361091	15362969	-
AS2_scf7180000696047	2L	17A_B	ASIC016331	180115	181931	+		共线性	AGAP005419	2L	15363274	15365288	+
AS2_scf7180000696047	2L	17A_B	ASIC016332	182289	184249	-		共线性	AGAP005420	2L	15365542	15369063	-
AS2_scf7180000696047	2L	17A_B	ASIC016334	192888	194290	+		共线性	AGAP005421	2L	15373100	15374728	+
AS2_scf7180000696047	2L	17A_B	ASIC016335	194402	194937	-		共线性	AGAP005422	2L	15374680	15375352	-
AS2_scf7180000696047	2L	17A_B	ASIC016337	199070	202403	+		共线性	AGAP005825	2L	22052936	22054542	-
AS2_scf7180000696047	2L	17A_B	ASIC016338	202511	203203	-		共线性	AGAP005824	2L	22051819	22052908	+
AS2_scf7180000696047	2L	17A_B	ASIC016339	204353	205124	+		共线性	AGAP005823	2L	22049966	22051521	-
AS2_scf7180000696047	2L	17A_B	ASIC016343	218916	222530	+		共线性	AGAP007588	2L	48031046	48032683	-
AS2_scf7180000696047	2L	17A_B	ASIC016352	400133	401692	-		共线性	AGAP005822	2L	21865434	21867120	+
AS2_scf7180000696047	2L	17A_B	ASIC016354	434640	435435	+		共线性	AGAP005820	2L	21835318	21836802	-
AS2_scf7180000696047	2L	17A_B	ASIC016355	435875	438150	-		共线性	AGAP005819	2L	21832968	21835239	+
AS2_scf7180000696047	2L	17A_B	ASIC016357	442386	442997	-		共线性	AGAP005818	2L	21831271	21832371	+
AS2_scf7180000696047	2L	17A_B	ASIC016358	445139	446620	+		共线性	AGAP005817	2L	21826613	21829719	-
AS2_scf7180000696047	2L	17A_B	ASIC016359	451802	496786	-		共线性	AGAP005816	2L	21761237	21821057	+
AS2_scf7180000696047	2L	17A_B	ASIC016374	611246	613745	+		共线性	AGAP005815	2L	21638346	21640590	-
AS2_scf7180000696047	2L	17A_B	ASIC016375	615175	617414	-		共线性	AGAP005814	2L	21634351	21636655	+
AS2_scf7180000696047	2L	17A_B	ASIC016376	618760	619206	-		共线性	AGAP005813	2L	21632619	21633346	+
AS2_scf7180000696047	2L	17A_B	ASIC016377	619751	620646	+		共线性	AGAP005812	2L	21631168	21632196	-
AS2_scf7180000696047	2L	17A_B	ASIC016378	621268	625117	-		共线性	AGAP005811	2L	21627556	21630573	+
AS2_scf7180000696047	2L	17A_B	ASIC016380	657748	658686	+		共线性	AGAP005809	2L	21620403	21623334	-
AS2_scf7180000696047	2L	17A_B	ASIC016381	679267	681108	-		共线性	AGAP005807	2L	21508765	21610766	+
AS2_scf7180000696047	2L	17A_B	ASIC016383	693295	694058	-		共线性	AGAP005807	2L	21508765	21610766	+
AS2_scf7180000696047	2L	17A_B	ASIC016386	738217	740988	-		共线性	AGAP005808	2L	21536783	21545393	+
AS2_scf7180000696047	2L	17A_B	ASIC016389	759806	760910	-		共线性	AGAP005807	2L	21508765	21610766	+
AS2_scf7180000696047	2L	17A_B	ASIC016391	789989	838821	-		共线性	AGAP005806	2L	21399276	21483674	+
AS2_scf7180000696047	2L	17A_B	ASIC016397	909660	911477	+		共线性	AGAP005805	2L	21358697	21360461	-
AS2_scf7180000696047	2L	17A_B	ASIC016402	1010425	1047135	+		共线性	AGAP005803	2L	21202719	21236613	-
AS2_scf7180000696047	2L	17A_B	ASIC016403	1049751	1050611	+		共线性	AGAP005802	2L	21199038	21200529	-
AS2_scf7180000696047	2L	17A_B	ASIC016404	1052915	1053586	-		共线性	AGAP005801	2L	21195428	21197032	+
AS2_scf7180000696047	2L	17A_B	ASIC016405	1054826	1056578	+		共线性	AGAP005800	2L	21192433	21194835	-
AS2_scf7180000696047	2L	17A_B	ASIC016407	1074920	1105099	-		共线性	AGAP005799	2L	21040466	21163656	+
AS2_scf7180000696047	2L	17A_B	ASIC016412	1201406	1202664	+		共线性	AGAP005797	2L	21037465	21038815	-
AS2_scf7180000696047	2L	17A_B	ASIC016415	1251110	1277714	+		共线性	AGAP005796	2L	20952662	20976176	-
AS2_scf7180000696047	2L	17A_B	ASIC016266	1295776	1329956	+		共线性	AGAP005795	2L	20893392	20935097	-
AS2_scf7180000696047	2L	17A_B	ASIC016269	1379733	1404305	+		共线性	AGAP005794	2L	20816197	20838668	-
AS2_scf7180000696047	2L	17A_B	ASIC016271	1419389	1420339	-		共线性	AGAP005793	2L	20768071	20769993	+
AS2_scf7180000696047	2L	17A_B	ASIC016275	1463977	1464729	+		共线性	AGAP005791	2L	20718826	20719609	+
AS2_scf7180000696047	2L	17A_B	ASIC016282	1527345	1528708	-		共线性	AGAP005727	2L	19753791	19765598	+
AS2_scf7180000696047	2L	17A_B	ASIC016293	1613774	1615845	-		共线性	AGAP005724	2L	19628473	19649154	+
AS2_scf7180000696047	2L	17A_B	ASIC016299	1633673	1634378	-		共线性	AGAP005723	2L	19626929	19628095	+
AS2_scf7180000696047	2L	17A_B	ASIC016301	1636002	1636792	-		共线性	AGAP005722	2L	19624314	19626122	+
AS2_scf7180000696047	2L	17A_B	ASIC016305	1659708	1661632	+		共线性	AGAP005721	2L	19597894	19612250	-
AS2_scf7180000696047	2L	17A_B	ASIC016306	1662920	1663774	-		共线性	AGAP005720	2L	19595051	19595932	+
AS2_scf7180000696047	2L	17A_B	ASIC016307	1667331	1683162	-		共线性	AGAP005719	2L	19582843	19592997	+
AS2_scf7180000696047	2L	17A_B	ASIC016308	1687901	1699263	-		共线性	AGAP005716	2L	19542880	19567580	+
AS2_scf7180000696047	2L	17A_B	ASIC016312	1719673	1721085	-		共线性	AGAP005715	2L	19503076	19537280	+

## Sheet: Sheet4
An. sinensis									An. gambiae
Scaffold	Chromosome	Location	Gene	Gene start	Gene end	Orientation	Synteny block		Gene	Chromosome	Gene start	Gene end	Orientation	Synteny block
AS2_scf7180000695970	3R	24A_B	ASIC011380	3326	14359	-		共线性	AGAP001209	2R	1570811	1583778	-
AS2_scf7180000695970	3R	24A_B	ASIC011491	17645	20109	+		共线性	AGAP001211	2R	1585468	1589997	+
AS2_scf7180000695970	3R	24A_B	ASIC011524	21558	23134	-		共线性	AGAP013011	2R	1590486	1592093	-
AS2_scf7180000695970	3R	24A_B	ASIC011535	24919	25996	+		共线性	AGAP001212	2R	1593354	1595399	+
AS2_scf7180000695970	3R	24A_B	ASIC011546	29951	33944	+		共线性	AGAP001213	2R	1599878	1603974	+
AS2_scf7180000695970	3R	24A_B	ASIC011557	35384	36490	+		共线性	AGAP001214	2R	1605327	1606439	+
AS2_scf7180000695970	3R	24A_B	ASIC011568	38088	44328	-		共线性	AGAP001215	2R	1608204	1613085	-
AS2_scf7180000695970	3R	24A_B	ASIC011579	46042	47391	-		共线性	AGAP001217	2R	1615070	1616976	-
AS2_scf7180000695970	3R	24A_B	ASIC011590	48978	50345	+		共线性	AGAP001219	2R	1621913	1624294	+
AS2_scf7180000695970	3R	24A_B	ASIC011381	52176	58867	-		共线性	AGAP001220	2R	1625814	1635009	-
AS2_scf7180000695970	3R	24A_B	ASIC011392	59479	60325	+		共线性	AGAP001222	2R	1635844	1637291	+
AS2_scf7180000695970	3R	24A_B	ASIC011403	60362	60646	+		共线性	AGAP013048	2R	1637107	1637388	+
AS2_scf7180000695970	3R	24A_B	ASIC011414	60744	62674	-		共线性	AGAP001223	2R	1637507	1639524	-
AS2_scf7180000695970	3R	24A_B	ASIC011425	62970	65042	+		共线性	AGAP001224	2R	1639768	1641840	+
AS2_scf7180000695970	3R	24A_B	ASIC011436	66042	69374	-		共线性	AGAP001225	2R	1642948	1646465	-
AS2_scf7180000695970	3R	24A_B	ASIC011447	71570	72147	-		共线性	AGAP001226	2R	1647691	1648722	-
AS2_scf7180000695970	3R	24A_B	ASIC011458	72381	75644	+		共线性	AGAP001227	2R	1648880	1652299	+
AS2_scf7180000695970	3R	24A_B	ASIC011469	75726	75893	-		共线性	AGAP001228	2R	1652312	1652910	-
AS2_scf7180000695970	3R	24A_B	ASIC011514	104623	107202	+		共线性	AGAP001230	2R	1685512	1692091	+
AS2_scf7180000695970	3R	24A_B	ASIC011518	137776	138111	+		共线性	AGAP013012	2R	1663908	1735427	+
AS2_scf7180000695970	3R	24A_B	ASIC011519	139233	149060	-		共线性	AGAP001231	2R	1730409	1745786	-
AS2_scf7180000695970	3R	24A_B	ASIC011520	149345	150585	+		共线性	AGAP001232	2R	1745953	1747762	+
AS2_scf7180000695970	3R	24A_B	ASIC011521	150971	152646	-		共线性	AGAP001233	2R	1747738	1749534	-
AS2_scf7180000695970	3R	24A_B	ASIC011522	153237	160287	+		共线性	AGAP001234	2R	1750144	1757210	+
AS2_scf7180000695970	3R	24A_B	ASIC011523	161282	163486	-		共线性	AGAP001235	2R	1757771	1764254	-
AS2_scf7180000695970	3R	24A_B	ASIC011526	174328	174767	-		共线性	AGAP001237	2R	1772749	1773959	-
AS2_scf7180000695970	3R	24A_B	ASIC011527	185902	209339	+		共线性	AGAP001238	2R	1779496	1815088	+
AS2_scf7180000695970	3R	24A_B	ASIC011530	232018	253110	-		共线性	AGAP001239	2R	1840884	1864559	-
AS2_scf7180000695970	3R	24A_B	ASIC011532	268923	270796	+		共线性	AGAP001240	2R	1882633	1884715	+
AS2_scf7180000695970	3R	24A_B	ASIC011533	287354	288343	+		共线性	AGAP001241	2R	1905684	1906697	+
AS2_scf7180000695970	3R	24A_B	ASIC011534	308753	312808	+		共线性	AGAP013332	2R	1934306	1938456	+
AS2_scf7180000695970	3R	24A_B	ASIC011537	333358	336663	+		共线性	AGAP001242	2R	1970271	1973082	+
AS2_scf7180000695970	3R	24A_B	ASIC011540	363479	364249	-		共线性	AGAP001244	2R	2026789	2027870	-
AS2_scf7180000695970	3R	24A_B	ASIC011541	366115	367075	-		共线性	AGAP001245	2R	2029478	2030464	-
AS2_scf7180000695970	3R	24A_B	ASIC011543	372207	372923	-		共线性	AGAP001248	2R	2034986	2035967	-
AS2_scf7180000695970	3R	24A_B	ASIC011544	374313	375279	+		共线性	AGAP001249	2R	2037107	2038136	+
AS2_scf7180000695970	3R	24A_B	ASIC011547	377418	378301	-		共线性	AGAP001251	2R	2040018	2041312	-
AS2_scf7180000695970	3R	24A_B	ASIC011548	379375	380128	-		共线性	AGAP001252	2R	2041741	2042734	-
AS2_scf7180000695970	3R	24A_B	ASIC011549	383493	389136	+		共线性	AGAP001255	2R	2046107	2053275	+
AS2_scf7180000695970	3R	24A_B	ASIC011550	389895	393244	-		共线性	AGAP001256	2R	2053330	2059076	-
AS2_scf7180000695970	3R	24A_B	ASIC011552	401931	402241	-		共线性	AGAP013220	2R	2065249	2066185	-
AS2_scf7180000695970	3R	24A_B	ASIC011553	402723	403805	+		共线性	AGAP001138	2R	568907	570507	-
AS2_scf7180000695970	3R	24A_B	ASIC011554	404347	405168	+		共线性	AGAP001137	2R	567440	568742	-
AS2_scf7180000695970	3R	24A_B	ASIC011555	405998	407148	-		共线性	AGAP001136	2R	565690	567393	+
AS2_scf7180000695970	3R	24A_B	ASIC011556	407524	410140	+		共线性	AGAP001135	2R	562788	565559	-
AS2_scf7180000695970	3R	24A_B	ASIC011558	410389	412174	-		共线性	AGAP001134	2R	560844	562592	+
AS2_scf7180000695970	3R	24A_B	ASIC011559	413076	416722	+		共线性	AGAP001133	2R	556578	560219	-
AS2_scf7180000695970	3R	24A_B	ASIC011560	418091	420257	-		共线性	AGAP001132	2R	552870	555099	+
AS2_scf7180000695970	3R	24A_B	ASIC011561	424013	426429	+		共线性	AGAP001130	2R	545598	552364	-
AS2_scf7180000695970	3R	24A_B	ASIC011563	453016	454395	-		共线性	AGAP001127	2R	514772	517415	+
AS2_scf7180000695970	3R	24A_B	ASIC011564	456985	463471	-		共线性	AGAP001126	2R	504905	511603	+
AS2_scf7180000695970	3R	24A_B	ASIC011565	509084	510390	-		共线性	AGAP001124	2R	451594	453027	+
AS2_scf7180000695970	3R	24A_B	ASIC011566	515150	516346	+		共线性	AGAP001121	2R	445479	446801	-
AS2_scf7180000695970	3R	24A_B	ASIC011567	520530	521165	-		共线性	AGAP001119	2R	439782	441270	+
AS2_scf7180000695970	3R	24A_B	ASIC011569	531167	533882	-		共线性	AGAP001118	2R	426829	429591	+
AS2_scf7180000695970	3R	24A_B	ASIC011571	566201	568324	-		共线性	AGAP001117	2R	374651	384172	+
AS2_scf7180000695970	3R	24A_B	ASIC011572	570495	571139	-		共线性	AGAP001117	2R	374651	384172	+
AS2_scf7180000695970	3R	24A_B	ASIC011573	590449	591186	+		共线性	AGAP001115	2R	355689	357770	-
AS2_scf7180000695970	3R	24A_B	ASIC011574	600990	601772	-		共线性	AGAP001114	2R	346604	349603	+
AS2_scf7180000695970	3R	24A_B	ASIC011576	617021	626573	+		共线性	AGAP001113	2R	307269	317099	-
AS2_scf7180000695970	3R	24A_B	ASIC011577	626899	644368	-		共线性	AGAP001111	2R	297230	307923	+
AS2_scf7180000695970	3R	24A_B	ASIC011578	647071	656851	-		共线性	AGAP001109	2R	273177	285693	+
AS2_scf7180000695970	3R	24A_B	ASIC011581	664086	665282	+		共线性	AGAP001108	2R	267274	268618	-
AS2_scf7180000695970	3R	24A_B	ASIC011584	704025	707954	-		共线性	AGAP001106	2R	223733	227671	+
AS2_scf7180000695970	3R	24A_B	ASIC011586	845281	848924	-		共线性	AGAP001104	2R	81095	84532	+
AS2_scf7180000695970	3R	24A_B	ASIC011587	849946	851359	+		共线性	AGAP001103	2R	74260	75980	-
AS2_scf7180000695970	3R	24A_B	ASIC011588	852644	858160	-		共线性	AGAP001102	2R	66265	72695	+
AS2_scf7180000695970	3R	24A_B	ASIC011591	864294	865213	+		共线性	AGAP001101	2R	55572	60067	-
AS2_scf7180000695970	3R	24A_B	ASIC011592	872361	874335	+		共线性	AGAP001100	2R	36343	45594	-
AS2_scf7180000695970	3R	24A_B	ASIC011593	877240	877665	-		共线性	AGAP001207	2R	1560058	1564399	+
AS2_scf7180000695970	3R	24A_B	ASIC011594	879365	880658	+		共线性	AGAP013518	2R	1560741	1562260	-
AS2_scf7180000695970	3R	24A_B	ASIC011595	906518	907739	+		共线性	AGAP001206	2R	1527421	1529058	-
AS2_scf7180000695970	3R	24A_B	ASIC011596	919438	930091	-		共线性	AGAP001205	2R	1501390	1514018	+
AS2_scf7180000695970	3R	24A_B	ASIC011597	933454	933954	-		共线性	AGAP001203	2R	1496600	1497238	+
AS2_scf7180000695970	3R	24A_B	ASIC011385	1015646	1017559	-		共线性	AGAP001202	2R	1402899	1404898	+
AS2_scf7180000695970	3R	24A_B	ASIC011394	1117367	1122587	-		共线性	AGAP001200	2R	1284944	1291277	+
AS2_scf7180000695970	3R	24A_B	ASIC011395	1124152	1134571	+		共线性	AGAP013386	2R	1274224	1284558	-
AS2_scf7180000695970	3R	24A_B	ASIC011396	1135266	1135983	-		共线性	AGAP001197	2R	1272611	1273662	+
AS2_scf7180000695970	3R	24A_B	ASIC011397	1136924	1138264	-		共线性	AGAP013230	2R	1270412	1271785	+
AS2_scf7180000695970	3R	24A_B	ASIC011398	1150481	1150690	-		共线性	AGAP001196	2R	1257984	1259194	+
AS2_scf7180000695970	3R	24A_B	ASIC011400	1152127	1166221	+		共线性	AGAP001195	2R	1238210	1257658	-
AS2_scf7180000695970	3R	24A_B	ASIC011401	1171826	1186353	-		共线性	AGAP001194	2R	1215908	1232126	+
AS2_scf7180000695970	3R	24A_B	ASIC011404	1194065	1194703	+		共线性	AGAP013056	2R	1207447	1208095	-
AS2_scf7180000695970	3R	24A_B	ASIC011408	1225247	1226135	-		共线性	AGAP001190	2R	1173922	1175549	+
AS2_scf7180000695970	3R	24A_B	ASIC011410	1231226	1231782	+		共线性	AGAP001189	2R	1034139	1169444	-
AS2_scf7180000695970	3R	24A_B	ASIC011411	1238296	1266477	-		共线性	AGAP001187	2R	1132064	1161234	+
AS2_scf7180000695970	3R	24A_B	ASIC011432	1546708	1549218	+		共线性	AGAP001185	2R	820755	823404	-
AS2_scf7180000695970	3R	24A_B	ASIC011433	1554993	1556291	-		共线性	AGAP001184	2R	811804	812476	+
AS2_scf7180000695970	3R	24A_B	ASIC011434	1563684	1571987	-		共线性	AGAP001183	2R	802409	803533	+
AS2_scf7180000695970	3R	24A_B	ASIC011435	1576956	1577591	-		共线性	AGAP001181	2R	789095	789957	+
AS2_scf7180000695970	3R	24A_B	ASIC011437	1579975	1626480	+		共线性	AGAP001179	2R	735266	786214	-
AS2_scf7180000695970	3R	24A_B	ASIC011438	1628649	1631037	+		共线性	AGAP001177	2R	730546	734079	-
AS2_scf7180000695970	3R	24A_B	ASIC011442	1649664	1650776	-		共线性	AGAP001175	2R	713763	722284	+
AS2_scf7180000695970	3R	24A_B	ASIC011446	1663048	1666490	+		共线性	AGAP001174	2R	695497	696755	-
AS2_scf7180000695970	3R	24A_B	ASIC011449	1674774	1675472	-		共线性	AGAP001171	2R	690556	691912	+
AS2_scf7180000695970	3R	24A_B	ASIC011450	1676445	1677672	+		共线性	AGAP001170	2R	688812	690230	-
AS2_scf7180000695970	3R	24A_B	ASIC011451	1678335	1678784	+		共线性	AGAP001169	2R	685937	688584	-
AS2_scf7180000695970	3R	24A_B	ASIC011452	1681108	1685745	-		共线性	AGAP001168	2R	680443	685871	+
AS2_scf7180000695970	3R	24A_B	ASIC011453	1686142	1686852	-		共线性	AGAP001167	2R	679355	680196	+
AS2_scf7180000695970	3R	24A_B	ASIC011454	1688789	1690711	+		共线性	AGAP001165	2R	675309	677922	-
AS2_scf7180000695970	3R	24A_B	ASIC011456	1692898	1694013	+		共线性	AGAP012985	2R	671584	672932	-
AS2_scf7180000695970	3R	24A_B	ASIC011457	1695277	1696480	+		共线性	AGAP001162	2R	668888	670326	-
AS2_scf7180000695970	3R	24A_B	ASIC011459	1697697	1698879	+		共线性	AGAP001161	2R	665798	667234	-
AS2_scf7180000695970	3R	24A_B	ASIC011460	1700407	1703866	+		共线性	AGAP001160	2R	660835	665222	-
AS2_scf7180000695970	3R	24A_B	ASIC011461	1704216	1706700	-		共线性	AGAP001159	2R	658073	660564	+
AS2_scf7180000695970	3R	24A_B	ASIC011462	1707295	1708745	+		共线性	AGAP001158	2R	656192	657861	-
AS2_scf7180000695970	3R	24A_B	ASIC011463	1709250	1727123	+		共线性	AGAP001157	2R	637123	655131	-
AS2_scf7180000695970	3R	24A_B	ASIC011465	1728077	1728888	-		共线性	AGAP013527	2R	635030	636690	+
AS2_scf7180000695970	3R	24A_B	ASIC011466	1729491	1733241	+		共线性	AGAP001156	2R	630537	634830	-
AS2_scf7180000695970	3R	24A_B	ASIC011467	1733526	1734713	-		共线性	AGAP001154	2R	629169	630390	+
AS2_scf7180000695970	3R	24A_B	ASIC011468	1735207	1736640	+		共线性	AGAP001153	2R	626498	628360	-
AS2_scf7180000695970	3R	24A_B	ASIC011470	1736838	1737785	-		共线性	AGAP001152	2R	625431	626462	+
AS2_scf7180000695970	3R	24A_B	ASIC011471	1739625	1746945	+		共线性	AGAP001151	2R	617198	625229	-
AS2_scf7180000695970	3R	24A_B	ASIC011473	1752210	1756037	-		共线性	AGAP001150	2R	609030	612419	+
AS2_scf7180000695970	3R	24A_B	ASIC011474	1760254	1762321	+		共线性	AGAP001148	2R	601041	606859	-
AS2_scf7180000695970	3R	24A_B	ASIC011475	1763502	1763894	+		共线性	AGAP001147	2R	599852	600239	-
AS2_scf7180000695970	3R	24A_B	ASIC011476	1764245	1767070	+		共线性	AGAP001146	2R	596586	599507	-
AS2_scf7180000695970	3R	24A_B	ASIC011477	1767183	1768376	-		共线性	AGAP001145	2R	595002	596454	+
AS2_scf7180000695970	3R	24A_B	ASIC011478	1769067	1770446	+		共线性	AGAP001144	2R	592484	594701	-
AS2_scf7180000695970	3R	24A_B	ASIC011479	1772129	1773526	+		共线性	AGAP001143	2R	587999	589633	-
AS2_scf7180000695970	3R	24A_B	ASIC011481	1773998	1779669	-		共线性	AGAP001141	2R	582184	587865	+
AS2_scf7180000695970	3R	24A_B	ASIC011482	1780058	1780534	+		共线性	AGAP013376	2R	581508	582076	-
AS2_scf7180000695970	3R	24A_B	ASIC011484	1782754	1788557	+		共线性	AGAP001140	2R	572473	578806	-
AS2_scf7180000695970	3R	24A_B	ASIC011485	1789280	1790200	-		共线性	AGAP001139	2R	570584	572350	+
AS2_scf7180000695970	3R	24A_B	ASIC011487	1802564	1803557	+		共线性	AGAP001259	2R	2082467	2084221	+
AS2_scf7180000695970	3R	24A_B	ASIC011488	1807672	1809782	+		共线性	AGAP001261	2R	2089321	2091433	+
AS2_scf7180000695970	3R	24A_B	ASIC011489	1810084	1813945	+		共线性	AGAP013443	2R	2091916	2093494	+
AS2_scf7180000695970	3R	24A_B	ASIC011490	1814367	1815958	+		共线性	AGAP001264	2R	2095727	2097478	+
AS2_scf7180000695970	3R	24A_B	ASIC011493	1819488	1823920	-		共线性	AGAP001265	2R	2101260	2106211	-
AS2_scf7180000695970	3R	24A_B	ASIC011494	1840853	1845834	+		共线性	AGAP001267	2R	2125310	2132140	+
AS2_scf7180000695970	3R	24A_B	ASIC011495	1846710	1847352	-		共线性	AGAP001268	2R	2132454	2133880	-
AS2_scf7180000695970	3R	24A_B	ASIC011496	1853299	1857384	+		共线性	AGAP001269	2R	2140536	2145097	+
AS2_scf7180000695970	3R	24A_B	ASIC011497	1858101	1859417	-		共线性	AGAP001270	2R	2146078	2147348	-
AS2_scf7180000695970	3R	24A_B	ASIC011498	1861136	1871274	+		共线性	AGAP001271	2R	2148670	2158897	+
AS2_scf7180000695970	3R	24A_B	ASIC011499	1874476	1877773	-		共线性	AGAP001272	2R	2161807	2167475	-
AS2_scf7180000695970	3R	24A_B	ASIC011502	1890451	1892859	-		共线性	AGAP001273	2R	2176280	2180464	+
AS2_scf7180000695970	3R	24A_B	ASIC011504	1893922	1894371	+		共线性	AGAP001274	2R	2185354	2186002	+
AS2_scf7180000695970	3R	24A_B	ASIC011505	1894577	1895205	-		共线性	AGAP001275	2R	2186061	2186808	-
AS2_scf7180000695970	3R	24A_B	ASIC011506	1895672	1897157	+		共线性	AGAP001276	2R	2187230	2188894	+
AS2_scf7180000695970	3R	24A_B	ASIC011507	1897798	1898271	-		共线性	AGAP001277	2R	2189194	2190072	-
AS2_scf7180000695970	3R	24A_B	ASIC011508	1899972	1901564	+		共线性	AGAP001278	2R	2195493	2197228	+
AS2_scf7180000695970	3R	24A_B	ASIC011509	1911204	1911706	+		共线性	AGAP013159	2R	2206679	2207523	+
AS2_scf7180000695970	3R	24A_B	ASIC011510	1920589	1922142	-		共线性	AGAP001279	2R	2217740	2222956	-
AS2_scf7180000695970	3R	24A_B	ASIC011511	1959827	1962332	+		共线性	AGAP001280	2R	2263694	2269072	+
AS2_scf7180000695970	3R	24A_B	ASIC011512	1966026	1971426	+		共线性	AGAP001281	2R	2268140	2274752	+
AS2_scf7180000695970	3R	24A_B	ASIC011513	1973029	1976150	+		共线性	AGAP001283	2R	2276105	2279562	+
AS2_scf7180000695970	3R	24A_B	ASIC011515	1976831	1978387	+		共线性	AGAP001284	2R	2280076	2281706	+
AS2_scf7180000695742	3R	24B_25A	ASIC008144	13218	15149	+		共线性	AGAP001809	2R	10837462	10839379	+
AS2_scf7180000695742	3R	24B_25A	ASIC008255	17001	18448	-		共线性	AGAP001810	2R	10841634	10844181	-
AS2_scf7180000695742	3R	24B_25A	ASIC008268	20817	21077	-		共线性	AGAP013085	2R	10846334	10848560	-
AS2_scf7180000695742	3R	24B_25A	ASIC008290	23506	25771	+		共线性	AGAP001811	2R	10851535	10853577	+
AS2_scf7180000695742	3R	24B_25A	ASIC008312	30064	34730	+		共线性	AGAP001814	2R	10859312	10865032	+
AS2_scf7180000695742	3R	24B_25A	ASIC008323	36043	36892	-		共线性	AGAP001816	2R	10866302	10867306	-
AS2_scf7180000695742	3R	24B_25A	ASIC008334	37543	38354	-		共线性	AGAP001818	2R	10867987	10869000	-
AS2_scf7180000695742	3R	24B_25A	ASIC008145	39299	40084	+		共线性	AGAP001819	2R	10869932	10870919	+
AS2_scf7180000695742	3R	24B_25A	ASIC008156	40992	47594	-		共线性	AGAP001820	2R	10871574	10878925	-
AS2_scf7180000695742	3R	24B_25A	ASIC008200	54317	55460	-		共线性	AGAP001821	2R	10897668	10898832	-
AS2_scf7180000695742	3R	24B_25A	ASIC008211	56643	58223	-		共线性	AGAP001822	2R	10900129	10901647	-
AS2_scf7180000695742	3R	24B_25A	ASIC008222	59009	59639	-		共线性	AGAP001823	2R	10902267	10903524	-
AS2_scf7180000695742	3R	24B_25A	ASIC008233	65327	162769	-		共线性	AGAP001824	2R	10911118	11033305	-
AS2_scf7180000695742	3R	24B_25A	ASIC008261	233368	245385	-		共线性	AGAP001826	2R	11116762	11163371	-
AS2_scf7180000695742	3R	24B_25A	ASIC008269	356623	359625	-		共线性	AGAP001827	2R	11265311	11269057	-
AS2_scf7180000695742	3R	24B_25A	ASIC008270	366609	369628	-		共线性	AGAP001828	2R	11276774	11280461	-
AS2_scf7180000695742	3R	24B_25A	ASIC008276	508437	509702	+		共线性	AGAP001854	2R	11447315	11448907	+
AS2_scf7180000695742	3R	24B_25A	ASIC008277	509998	516891	-		共线性	AGAP001856	2R	11449082	11460839	-
AS2_scf7180000695742	3R	24B_25A	ASIC008278	526309	529274	-		共线性	AGAP001858	2R	11470623	11474065	-
AS2_scf7180000695742	3R	24B_25A	ASIC008281	537012	538106	-		共线性	AGAP013198	2R	11481170	11492986	-
AS2_scf7180000695742	3R	24B_25A	ASIC008282	554451	555551	+		共线性	AGAP001859	2R	11504733	11506672	+
AS2_scf7180000695742	3R	24B_25A	ASIC008283	557762	560035	-		共线性	AGAP001861	2R	11508431	11510833	-
AS2_scf7180000695742	3R	24B_25A	ASIC008284	564194	565627	-		共线性	AGAP001862	2R	11516577	11518058	-
AS2_scf7180000695742	3R	24B_25A	ASIC008288	622375	626267	+		共线性	AGAP001863	2R	11588060	11590290	+
AS2_scf7180000695742	3R	24B_25A	ASIC008295	655062	658303	+		共线性	AGAP013305	2R	11617151	11618933	+
AS2_scf7180000695742	3R	24B_25A	ASIC008296	659367	659915	-		共线性	AGAP001865	2R	11622216	11623103	-
AS2_scf7180000695742	3R	24B_25A	ASIC008300	673011	713477	+		共线性	AGAP001866	2R	11641205	11688314	+
AS2_scf7180000695742	3R	24B_25A	ASIC008302	715490	716140	-		共线性	AGAP013033	2R	11690571	11691260	-
AS2_scf7180000695742	3R	24B_25A	ASIC008303	717171	725119	+		共线性	AGAP001867	2R	11691761	11698819	+
AS2_scf7180000695742	3R	24B_25A	ASIC008304	731921	740673	-		共线性	AGAP001870	2R	11703669	11716697	-
AS2_scf7180000695742	3R	24B_25A	ASIC008305	753825	755926	-		共线性	AGAP001871	2R	11732286	11734690	-
AS2_scf7180000695742	3R	24B_25A	ASIC008306	757561	759459	-		共线性	AGAP001872	2R	11735995	11738881	-
AS2_scf7180000695742	3R	24B_25A	ASIC008307	759727	764295	-		共线性	AGAP001873	2R	11741627	11744613	-
AS2_scf7180000695742	3R	24B_25A	ASIC008308	769488	770391	-		共线性	AGAP001874	2R	11749194	11777977	-
AS2_scf7180000695742	3R	24B_25A	ASIC008310	795929	802070	-		共线性	AGAP001877	2R	11780127	11794013	-
AS2_scf7180000695742	3R	24B_25A	ASIC008313	811648	812371	+		共线性	AGAP001878	2R	11797323	11798213	+
AS2_scf7180000695742	3R	24B_25A	ASIC008314	812503	814671	-		共线性	AGAP001879	2R	11798220	11800517	-
AS2_scf7180000695742	3R	24B_25A	ASIC008315	819009	820702	-		共线性	AGAP001880	2R	11805627	11807268	-
AS2_scf7180000695742	3R	24B_25A	ASIC008316	831851	832183	-		共线性	AGAP013102	2R	11822409	11823412	-
AS2_scf7180000695742	3R	24B_25A	ASIC008317	836410	851192	+		共线性	AGAP001881	2R	11833852	11837198	+
AS2_scf7180000695742	3R	24B_25A	ASIC008318	852919	855333	-		共线性	AGAP001882	2R	11839354	11841426	-
AS2_scf7180000695742	3R	24B_25A	ASIC008320	862940	864076	+		共线性	AGAP001883	2R	11855014	11857698	+
AS2_scf7180000695742	3R	24B_25A	ASIC008325	884566	886934	-		共线性	AGAP001884	2R	11882021	11885600	-
AS2_scf7180000695742	3R	24B_25A	ASIC008326	887193	888506	+		共线性	AGAP001885	2R	11885788	11887098	+
AS2_scf7180000695742	3R	24B_25A	ASIC008328	891065	892394	-		共线性	AGAP001886	2R	11888995	11894017	-
AS2_scf7180000695742	3R	24B_25A	ASIC008331	902524	903083	-		共线性	AGAP001887	2R	11906044	11906759	-
AS2_scf7180000695742	3R	24B_25A	ASIC008332	904271	906187	-		共线性	AGAP001888	2R	11907700	11910024	-
AS2_scf7180000695742	3R	24B_25A	ASIC008333	909732	911708	-		共线性	AGAP001891	2R	11913820	11916521	-
AS2_scf7180000695742	3R	24B_25A	ASIC008337	914258	915649	+		共线性	AGAP001892	2R	11917629	11919234	+
AS2_scf7180000695742	3R	24B_25A	ASIC008338	916642	918285	+		共线性	AGAP001893	2R	11920533	11921866	+
AS2_scf7180000695742	3R	24B_25A	ASIC008339	919945	923040	+		共线性	AGAP001894	2R	11923302	11926819	+
AS2_scf7180000695742	3R	24B_25A	ASIC008341	929841	936032	-		共线性	AGAP001895	2R	11930097	11936362	-
AS2_scf7180000695742	3R	24B_25A	ASIC008342	944432	945339	-		共线性	AGAP001896	2R	11948396	11949914	-
AS2_scf7180000695742	3R	24B_25A	ASIC008343	946743	949948	+		共线性	AGAP001897	2R	11950445	11953744	+
AS2_scf7180000695742	3R	24B_25A	ASIC008146	951960	959423	-		共线性	AGAP001899	2R	11955910	11963410	-
AS2_scf7180000695742	3R	24B_25A	ASIC008147	962458	964137	-		共线性	AGAP001900	2R	11965230	11967114	-
AS2_scf7180000695742	3R	24B_25A	ASIC008149	970571	971833	-		共线性	AGAP001902	2R	11972461	11974403	-
AS2_scf7180000695742	3R	24B_25A	ASIC008150	972595	973947	+		共线性	AGAP001903	2R	11975823	11977806	+
AS2_scf7180000695742	3R	24B_25A	ASIC008151	976873	985004	+		共线性	AGAP001905	2R	11978382	11987819	+
AS2_scf7180000695742	3R	24B_25A	ASIC008152	987371	992868	+		共线性	AGAP001907	2R	11993622	11999176	+
AS2_scf7180000695742	3R	24B_25A	ASIC008153	996725	998997	+		共线性	AGAP001908	2R	12003203	12005507	+
AS2_scf7180000695742	3R	24B_25A	ASIC008154	999610	1002319	+		共线性	AGAP001909	2R	12006614	12009304	+
AS2_scf7180000695742	3R	24B_25A	ASIC008155	1002612	1003368	-		共线性	AGAP001910	2R	12009509	12011157	-
AS2_scf7180000695742	3R	24B_25A	ASIC008157	1004482	1005306	+		共线性	AGAP001911	2R	12011655	12012730	+
AS2_scf7180000695742	3R	24B_25A	ASIC008158	1005719	1007056	-		共线性	AGAP001912	2R	12012990	12014364	-
AS2_scf7180000695742	3R	24B_25A	ASIC008160	1011412	1013226	+		共线性	AGAP001913	2R	12021329	12023879	+
AS2_scf7180000695742	3R	24B_25A	ASIC008161	1014389	1015615	+		共线性	AGAP001914	2R	12025704	12027590	+
AS2_scf7180000695742	3R	24B_25A	ASIC008162	1016704	1018197	+		共线性	AGAP001915	2R	12028579	12030120	+
AS2_scf7180000695742	3R	24B_25A	ASIC008169	1070915	1075213	+		共线性	AGAP001916	2R	12076166	12089005	+
AS2_scf7180000695742	3R	24B_25A	ASIC008170	1077312	1079016	+		共线性	AGAP001917	2R	12093360	12095236	+
AS2_scf7180000695742	3R	24B_25A	ASIC008171	1079334	1080965	+		共线性	AGAP001918	2R	12095512	12097245	+
AS2_scf7180000695742	3R	24B_25A	ASIC008173	1082825	1084144	+		共线性	AGAP001919	2R	12097943	12099925	+
AS2_scf7180000695742	3R	24B_25A	ASIC008176	1089113	1091792	+		共线性	AGAP001923	2R	12104541	12107273	+
AS2_scf7180000695742	3R	24B_25A	ASIC008186	1248607	1278632	+		共线性	AGAP001925	2R	12299384	12332346	+
AS2_scf7180000695742	3R	24B_25A	ASIC008190	1319245	1320468	-		共线性	AGAP001928	2R	12380418	12382914	-
AS2_scf7180000695742	3R	24B_25A	ASIC008191	1322220	1327042	-		共线性	AGAP001929	2R	12383704	12388896	-
AS2_scf7180000695742	3R	24B_25A	ASIC008192	1329160	1330392	+		共线性	AGAP001930	2R	12389830	12392626	+
AS2_scf7180000695742	3R	24B_25A	ASIC008193	1339579	1340153	+		共线性	AGAP001931	2R	12405846	12406419	+
AS2_scf7180000695742	3R	24B_25A	ASIC008194	1340249	1341393	+		共线性	AGAP001932	2R	12406770	12407785	+
AS2_scf7180000695742	3R	24B_25A	ASIC008195	1354563	1356508	+		共线性	AGAP001933	2R	12424563	12426730	+
AS2_scf7180000695742	3R	24B_25A	ASIC008203	1426565	1428193	+		共线性	AGAP001934	2R	12499810	12500847	+
AS2_scf7180000695742	3R	24B_25A	ASIC008206	1522861	1530774	+		共线性	AGAP001935	2R	12534896	12621762	+
AS2_scf7180000695742	3R	24B_25A	ASIC008208	1560397	1574895	+		共线性	AGAP001936	2R	12644796	12665612	+
AS2_scf7180000695742	3R	24B_25A	ASIC008209	1578801	1581107	+		共线性	AGAP001938	2R	12671583	12673939	+
AS2_scf7180000695742	3R	24B_25A	ASIC008210	1581870	1584548	+		共线性	AGAP013214	2R	12674679	12677513	+
AS2_scf7180000695742	3R	24B_25A	ASIC008212	1584847	1587057	-		共线性	AGAP001939	2R	12677694	12680051	-
AS2_scf7180000695742	3R	24B_25A	ASIC008213	1587347	1587820	+		共线性	AGAP001940	2R	12680160	12680777	+
AS2_scf7180000695742	3R	24B_25A	ASIC008214	1588246	1589435	+		共线性	AGAP001941	2R	12681098	12682954	+
AS2_scf7180000695742	3R	24B_25A	ASIC008215	1589562	1590891	-		共线性	AGAP001942	2R	12682472	12683927	-
AS2_scf7180000695742	3R	24B_25A	ASIC008216	1592027	1595630	-		共线性	AGAP001943	2R	12684515	12690361	-
AS2_scf7180000695742	3R	24B_25A	ASIC008217	1611344	1617841	+		共线性	AGAP001944	2R	12692620	12717413	+
AS2_scf7180000695742	3R	24B_25A	ASIC008218	1620956	1638219	-		共线性	AGAP001947	2R	12727416	12743008	-
AS2_scf7180000695742	3R	24B_25A	ASIC008219	1643637	1645710	-		共线性	AGAP013075	2R	12744400	12746540	-
AS2_scf7180000695742	3R	24B_25A	ASIC008220	1662773	1664241	+		共线性	AGAP001948	2R	12766675	12768198	+
AS2_scf7180000695742	3R	24B_25A	ASIC008221	1664566	1670013	-		共线性	AGAP001949	2R	12768695	12774338	-
AS2_scf7180000695742	3R	24B_25A	ASIC008223	1671260	1672845	+		共线性	AGAP001950	2R	12774801	12777198	+
AS2_scf7180000695742	3R	24B_25A	ASIC008224	1673976	1675097	-		共线性	AGAP001951	2R	12778938	12780479	-
AS2_scf7180000695742	3R	24B_25A	ASIC008225	1675658	1677372	-		共线性	AGAP001952	2R	12780685	12782505	-
AS2_scf7180000695742	3R	24B_25A	ASIC008226	1683542	1684868	+		共线性	AGAP001953	2R	12793303	12794674	+
AS2_scf7180000695742	3R	24B_25A	ASIC008227	1687059	1690927	-		共线性	AGAP001954	2R	12797646	12801508	-
AS2_scf7180000695742	3R	24B_25A	ASIC008228	1692049	1692828	+		共线性	AGAP001955	2R	12802213	12808232	+
AS2_scf7180000695742	3R	24B_25A	ASIC008229	1693142	1695574	-		共线性	AGAP001956	2R	12803734	12805105	-
AS2_scf7180000695742	3R	24B_25A	ASIC008232	1720586	1723066	-		共线性	AGAP001958	2R	12836580	12840281	-
AS2_scf7180000695742	3R	24B_25A	ASIC008234	1728759	1732330	+		共线性	AGAP001452	2R	5252710	5261854	+
AS2_scf7180000695742	3R	24B_25A	ASIC008235	1735652	1738586	-		共线性	AGAP001453	2R	5263199	5266126	-
AS2_scf7180000695742	3R	24B_25A	ASIC008236	1739285	1739917	+		共线性	AGAP001454	2R	5266433	5267166	+
AS2_scf7180000695742	3R	24B_25A	ASIC008237	1741560	1752021	-		共线性	AGAP001455	2R	5267487	5280188	-
AS2_scf7180000695742	3R	24B_25A	ASIC008238	1753404	1754399	+		共线性	AGAP001458	2R	5281495	5282828	+
AS2_scf7180000695742	3R	24B_25A	ASIC008239	1754982	1755614	+		共线性	AGAP001459	2R	5283096	5284326	+
AS2_scf7180000695742	3R	24B_25A	ASIC008240	1761990	1762512	+		共线性	AGAP001335	2R	3262688	3282290	+
AS2_scf7180000695742	3R	24B_25A	ASIC008241	1779870	1781642	-		共线性	AGAP001336	2R	3286021	3294386	-
AS2_scf7180000695742	3R	24B_25A	ASIC008243	1801382	1804032	+		共线性	AGAP001337	2R	3308742	3311392	+
AS2_scf7180000695742	3R	24B_25A	ASIC008245	1807355	1811236	-		共线性	AGAP001338	2R	3313345	3317264	-
AS2_scf7180000695742	3R	24B_25A	ASIC008246	1813666	1815484	-		共线性	AGAP001339	2R	3319866	3321548	-
AS2_scf7180000695742	3R	24B_25A	ASIC008247	1816764	1817648	+		共线性	AGAP001340	2R	3322960	3324572	+
AS2_scf7180000695742	3R	24B_25A	ASIC008248	1821721	1823589	+		共线性	AGAP001341	2R	3324751	3330289	+
AS2_scf7180000695742	3R	24B_25A	ASIC008249	1824290	1825183	-		共线性	AGAP001342	2R	3330417	3331217	-
AS2_scf7180000695742	3R	24B_25A	ASIC008250	1826968	1829020	-		共线性	AGAP001343	2R	3331998	3345232	-
AS2_scf7180000695742	3R	24B_25A	ASIC008257	1856864	1858990	+		共线性	AGAP001345	2R	3362647	3364773	+
AS2_scf7180000695544	3R	25A_B	ASIC004613	7319	8907	+		共线性	AGAP002918	2R	29607066	29608466	+
AS2_scf7180000695544	3R	25A_B	ASIC004624	9366	13808	-		共线性	AGAP002919	2R	29609053	29611329	-
AS2_scf7180000695544	3R	25A_B	ASIC004635	14555	15212	+		共线性	AGAP002921	2R	29615095	29616280	+
AS2_scf7180000695544	3R	25A_B	ASIC004646	18608	20825	-		共线性	AGAP002922	2R	29619274	29622732	-
AS2_scf7180000695544	3R	25A_B	ASIC004531	36859	42078	-		共线性	AGAP002924	2R	29636899	29675025	-
AS2_scf7180000695544	3R	25A_B	ASIC004586	71421	71992	-		共线性	AGAP002925	2R	29677839	29681139	-
AS2_scf7180000695544	3R	25A_B	ASIC004611	80806	82142	+		共线性	AGAP002926	2R	29684697	29686399	+
AS2_scf7180000695544	3R	25A_B	ASIC004612	86599	90662	-		共线性	AGAP002927	2R	29691917	29710307	-
AS2_scf7180000695544	3R	25A_B	ASIC004619	135665	136450	+		共线性	AGAP002928	2R	29743507	29744525	+
AS2_scf7180000695544	3R	25A_B	ASIC004623	200980	203166	-		共线性	AGAP002929	2R	29818621	29821853	-
AS2_scf7180000695544	3R	25A_B	ASIC004625	203808	204966	-		共线性	AGAP003581	2R	40335703	40336953	-
AS2_scf7180000695544	3R	25A_B	ASIC004626	205352	206519	-		共线性	AGAP003582	2R	40337212	40338521	-
AS2_scf7180000695544	3R	25A_B	ASIC004627	207806	208973	-		共线性	AGAP003583	2R	40339598	40340889	-
AS2_scf7180000695544	3R	25A_B	ASIC004628	210266	211489	+		共线性	AGAP003584	2R	40342413	40344359	+
AS2_scf7180000695544	3R	25A_B	ASIC004629	211840	212846	+		共线性	AGAP003585	2R	40344547	40345709	+
AS2_scf7180000695544	3R	25A_B	ASIC004630	213475	214877	-		共线性	AGAP003586	2R	40345852	40349366	-
AS2_scf7180000695544	3R	25A_B	ASIC004631	217316	219262	-		共线性	AGAP013333	2R	40350229	40354115	-
AS2_scf7180000695544	3R	25A_B	ASIC004632	220825	222862	-		共线性	AGAP003587	2R	40355281	40362119	-
AS2_scf7180000695544	3R	25A_B	ASIC004633	226905	227326	+		共线性	AGAP003588	2R	40362315	40363352	+
AS2_scf7180000695544	3R	25A_B	ASIC004634	227956	229477	+		共线性	AGAP003589	2R	40363500	40365128	+
AS2_scf7180000695544	3R	25A_B	ASIC004636	230615	231895	+		共线性	AGAP003591	2R	40367467	40368944	+
AS2_scf7180000695544	3R	25A_B	ASIC004637	232303	237394	-		共线性	AGAP003593	2R	40372841	40374963	-
AS2_scf7180000695544	3R	25A_B	ASIC004638	237863	242483	+		共线性	AGAP003595	2R	40378222	40382994	+
AS2_scf7180000695544	3R	25A_B	ASIC004639	246818	248984	+		共线性	AGAP003596	2R	40388985	40391941	+
AS2_scf7180000695544	3R	25A_B	ASIC004640	250904	256094	-		共线性	AGAP003597	2R	40392844	40401314	-
AS2_scf7180000695544	3R	25A_B	ASIC004641	257021	257846	+		共线性	AGAP003598	2R	40402605	40404314	+
AS2_scf7180000695544	3R	25A_B	ASIC004642	258578	259450	-		共线性	AGAP003599	2R	40404713	40405928	-
AS2_scf7180000695544	3R	25A_B	ASIC004643	259954	260766	-		共线性	AGAP001432	2R	4798080	4799501	+
AS2_scf7180000695544	3R	25A_B	ASIC004644	263559	264173	-		共线性	AGAP002025	2R	14069095	14069749	+
AS2_scf7180000695544	3R	25A_B	ASIC004647	282331	285305	-		共线性	AGAP002023	2R	14045793	14048939	+
AS2_scf7180000695544	3R	25A_B	ASIC004648	301859	302665	-		共线性	AGAP013079	2R	14026744	14028634	+
AS2_scf7180000695544	3R	25A_B	ASIC004650	306617	307374	-		共线性	AGAP002021	2R	14014496	14021640	+
AS2_scf7180000695544	3R	25A_B	ASIC004652	313469	314295	+		共线性	AGAP002020	2R	14012136	14013188	-
AS2_scf7180000695544	3R	25A_B	ASIC004658	346790	350054	+		共线性	AGAP013249	2R	13963932	13969163	-
AS2_scf7180000695544	3R	25A_B	ASIC004659	352894	353592	-		共线性	AGAP002018	2R	13961511	13971752	+
AS2_scf7180000695544	3R	25A_B	ASIC004660	355546	356773	+		共线性	AGAP002017	2R	13958288	13960286	-
AS2_scf7180000695544	3R	25A_B	ASIC004661	357331	358959	-		共线性	AGAP002016	2R	13956326	13958362	+
AS2_scf7180000695544	3R	25A_B	ASIC004662	359686	379755	-		共线性	AGAP002015	2R	13936707	13956091	+
AS2_scf7180000695544	3R	25A_B	ASIC004663	381107	383820	+		共线性	AGAP002014	2R	13932762	13935504	-
AS2_scf7180000695544	3R	25A_B	ASIC004664	384402	388577	-		共线性	AGAP002013	2R	13927785	13932101	+
AS2_scf7180000695544	3R	25A_B	ASIC004666	394742	395618	-		共线性	AGAP002012	2R	13898544	13921949	+
AS2_scf7180000695544	3R	25A_B	ASIC004674	408795	411494	-		共线性	AGAP002011	2R	13892544	13895367	+
AS2_scf7180000695544	3R	25A_B	ASIC004675	413137	413524	-		共线性	AGAP002010	2R	13889942	13891213	+
AS2_scf7180000695544	3R	25A_B	ASIC004676	414717	428918	-		共线性	AGAP002009	2R	13875376	13889539	+
AS2_scf7180000695544	3R	25A_B	ASIC004678	466167	467653	-		共线性	AGAP002008	2R	13835946	13837677	+
AS2_scf7180000695544	3R	25A_B	ASIC004686	550511	553592	-		共线性	AGAP002007	2R	13729816	13733053	+
AS2_scf7180000695544	3R	25A_B	ASIC004698	680753	686566	+		共线性	AGAP002006	2R	13550738	13556563	-
AS2_scf7180000695544	3R	25A_B	ASIC004699	695903	697404	-		共线性	AGAP002005	2R	13533900	13535451	+
AS2_scf7180000695544	3R	25A_B	ASIC004535	757068	757802	+		共线性	AGAP013300	2R	13468962	13469764	-
AS2_scf7180000695544	3R	25A_B	ASIC004540	807464	810575	-		共线性	AGAP002004	2R	13406060	13409137	+
AS2_scf7180000695544	3R	25A_B	ASIC004541	811176	812298	+		共线性	AGAP002003	2R	13404099	13405629	-
AS2_scf7180000695544	3R	25A_B	ASIC004544	841789	844867	+		共线性	AGAP002000	2R	13365918	13368708	-
AS2_scf7180000695544	3R	25A_B	ASIC004545	851027	856494	-		共线性	AGAP001999	2R	13353615	13360847	+
AS2_scf7180000695544	3R	25A_B	ASIC004550	886065	886694	+		共线性	AGAP001998	2R	13322900	13323616	-
AS2_scf7180000695544	3R	25A_B	ASIC004551	887199	888398	+		共线性	AGAP001997	2R	13321240	13322751	-
AS2_scf7180000695544	3R	25A_B	ASIC004552	889397	890257	-		共线性	AGAP001996	2R	13319935	13320974	+
AS2_scf7180000695544	3R	25A_B	ASIC004554	890725	891599	+		共线性	AGAP001995	2R	13318400	13319597	-
AS2_scf7180000695544	3R	25A_B	ASIC004555	891836	896851	-		共线性	AGAP001994	2R	13315691	13318196	+
AS2_scf7180000695544	3R	25A_B	ASIC004559	966490	968776	+		共线性	AGAP001993	2R	13234706	13237607	-
AS2_scf7180000695544	3R	25A_B	ASIC004560	983954	985116	+		共线性	AGAP001990	2R	13215618	13216977	-
AS2_scf7180000695544	3R	25A_B	ASIC004562	995276	996043	-		共线性	AGAP001989	2R	13210284	13211226	+
AS2_scf7180000695544	3R	25A_B	ASIC004563	996997	1015784	-		共线性	AGAP001986	2R	13187296	13208622	+
AS2_scf7180000695544	3R	25A_B	ASIC004567	1038847	1042742	+		共线性	AGAP001985	2R	13156100	13179478	-
AS2_scf7180000695544	3R	25A_B	ASIC004568	1043867	1044771	-		共线性	AGAP001984	2R	13150830	13154837	+
AS2_scf7180000695544	3R	25A_B	ASIC004569	1056825	1057605	+		共线性	AGAP013533	2R	13138062	13145420	-
AS2_scf7180000695544	3R	25A_B	ASIC004570	1059949	1062172	+		共线性	AGAP001983	2R	13133425	13135790	-
AS2_scf7180000695544	3R	25A_B	ASIC004572	1069960	1071005	+		共线性	AGAP013061	2R	13124404	13130560	-
AS2_scf7180000695544	3R	25A_B	ASIC004573	1075204	1077410	+		共线性	AGAP001982	2R	13117589	13119875	-
AS2_scf7180000695544	3R	25A_B	ASIC004576	1093325	1094198	+		共线性	AGAP001981	2R	13098151	13110036	-
AS2_scf7180000695544	3R	25A_B	ASIC004579	1100099	1102875	+		共线性	AGAP001980	2R	13087482	13092836	-
AS2_scf7180000695544	3R	25A_B	ASIC004583	1132520	1140746	+		共线性	AGAP001979	2R	13047591	13056621	-
AS2_scf7180000695544	3R	25A_B	ASIC004584	1145234	1147069	-		共线性	AGAP001978	2R	13020732	13042812	+
AS2_scf7180000695544	3R	25A_B	ASIC004588	1161897	1162498	-		共线性	AGAP001976	2R	13018942	13020014	+
AS2_scf7180000695544	3R	25A_B	ASIC004589	1163194	1163748	+		共线性	AGAP001975	2R	13017723	13018831	-
AS2_scf7180000695544	3R	25A_B	ASIC004590	1164807	1166882	+		共线性	AGAP013031	2R	13015133	13016833	-
AS2_scf7180000695544	3R	25A_B	ASIC004591	1170872	1171425	+		共线性	AGAP001974	2R	13003896	13014280	-
AS2_scf7180000695544	3R	25A_B	ASIC004592	1172769	1173888	-		共线性	AGAP001973	2R	13002445	13003902	+
AS2_scf7180000695544	3R	25A_B	ASIC004593	1175016	1176519	-		共线性	AGAP001972	2R	12999648	13001649	+
AS2_scf7180000695544	3R	25A_B	ASIC004594	1177200	1179344	-		共线性	AGAP001971	2R	12994466	12999278	+
AS2_scf7180000695544	3R	25A_B	ASIC004595	1180636	1181556	+		共线性	AGAP001969	2R	12990761	12991837	-
AS2_scf7180000695544	3R	25A_B	ASIC004596	1181958	1183587	+		共线性	AGAP001968	2R	12988769	12990379	-
AS2_scf7180000695544	3R	25A_B	ASIC004598	1184140	1194838	+		共线性	AGAP013429	2R	12982942	12985117	-
AS2_scf7180000695544	3R	25A_B	ASIC004600	1197640	1202427	+		共线性	AGAP001965	2R	12976761	12978999	-
AS2_scf7180000695544	3R	25A_B	ASIC004602	1206317	1208293	-		共线性	AGAP001964	2R	12971258	12973402	+
AS2_scf7180000695544	3R	25A_B	ASIC004610	1273089	1276609	+		共线性	AGAP001962	2R	12913821	12937345	-
AS2_scf7180000696022	3R	27B_C	ASIC014034	35412	65425	-		共线性	AGAP002942	2R	29878419	29985540	+
AS2_scf7180000696022	3R	27B_C	ASIC014056	79674	80196	-		共线性	AGAP002940	2R	29868774	29869872	+
AS2_scf7180000696022	3R	27B_C	ASIC014067	80201	80597	-		共线性	AGAP013417	2R	29868774	29869323	+
AS2_scf7180000696022	3R	27B_C	ASIC014037	144082	145992	-		共线性	AGAP003871	2R	44723866	44790058	+
AS2_scf7180000696022	3R	27B_C	ASIC014046	218243	220777	+		共线性	AGAP013233	2R	44708122	44710575	-
AS2_scf7180000696022	3R	27B_C	ASIC014048	225061	226906	+		共线性	AGAP003868	2R	44700906	44702814	-
AS2_scf7180000696022	3R	27B_C	ASIC014049	227849	230010	-		共线性	AGAP003866	2R	44697572	44698473	+
AS2_scf7180000696022	3R	27B_C	ASIC014050	230914	233707	+		共线性	AGAP003865	2R	44694438	44697276	-
AS2_scf7180000696022	3R	27B_C	ASIC014051	234625	234855	+		共线性	AGAP003864	2R	44693516	44693987	-
AS2_scf7180000696022	3R	27B_C	ASIC014054	241507	245798	+		共线性	AGAP003863	2R	44678011	44691787	-
AS2_scf7180000696022	3R	27B_C	ASIC014055	246788	247552	-		共线性	AGAP003861	2R	44676742	44678068	+
AS2_scf7180000696022	3R	27B_C	ASIC014057	250705	251768	-		共线性	AGAP004085	2R	49526111	49527419	-
AS2_scf7180000696022	3R	27B_C	ASIC014058	258063	259796	+		共线性	AGAP004309	2R	54355380	54357498	+
AS2_scf7180000696022	3R	27B_C	ASIC014059	263332	267722	+		共线性	AGAP004310	2R	54329120	54369878	+
AS2_scf7180000696022	3R	27B_C	ASIC014061	277996	279887	+		共线性	AGAP004311	2R	54371284	54376641	+
AS2_scf7180000696022	3R	27B_C	ASIC014062	281651	283792	+		共线性	AGAP004312	2R	54380035	54382736	+
AS2_scf7180000696022	3R	27B_C	ASIC014065	285804	288380	-		共线性	AGAP004314	2R	54386505	54387994	-
AS2_scf7180000696022	3R	27B_C	ASIC014066	289076	291457	+		共线性	AGAP004315	2R	54388141	54390980	+
AS2_scf7180000696022	3R	27B_C	ASIC014070	300242	300994	+		共线性	AGAP002841	2R	28217172	28218592	-
AS2_scf7180000696022	3R	27B_C	ASIC014071	302325	305733	-		共线性	AGAP002839	2R	28211228	28212735	+
AS2_scf7180000696022	3R	27B_C	ASIC014072	306615	307805	-		共线性	AGAP013404	2R	28209060	28210995	+
AS2_scf7180000696022	3R	27B_C	ASIC014073	308818	310167	-		共线性	AGAP002838	2R	28205498	28207075	+
AS2_scf7180000696022	3R	27B_C	ASIC014074	311291	312352	-		共线性	AGAP013054	2R	28203507	28205019	+
AS2_scf7180000696022	3R	27B_C	ASIC014075	313571	314038	-		共线性	AGAP002837	2R	28201310	28202567	+
AS2_scf7180000696022	3R	27B_C	ASIC014076	314600	322740	-		共线性	AGAP002836	2R	28193323	28200824	+
AS2_scf7180000696022	3R	27B_C	ASIC014077	323571	324925	-		共线性	AGAP002835	2R	28186739	28192596	+
AS2_scf7180000696022	3R	27B_C	ASIC014085	391629	422178	+		共线性	AGAP002832	2R	28092164	28120800	-
AS2_scf7180000696022	3R	27B_C	ASIC014086	426465	427916	-		共线性	AGAP002831	2R	28086296	28088069	+
AS2_scf7180000696022	3R	27B_C	ASIC014087	430318	437415	+		共线性	AGAP002830	2R	28074852	28081996	-
AS2_scf7180000696022	3R	27B_C	ASIC014088	438433	444280	-		共线性	AGAP002829	2R	28069421	28074769	+
AS2_scf7180000696022	3R	27B_C	ASIC014090	446740	457790	-		共线性	AGAP002828	2R	28058921	28066774	+
AS2_scf7180000696022	3R	27B_C	ASIC014091	462438	472586	-		共线性	AGAP002826	2R	28044180	28054600	+
AS2_scf7180000696022	3R	27B_C	ASIC014094	487387	516652	-		共线性	AGAP002824	2R	27997113	28036208	+
AS2_scf7180000696022	3R	27B_C	ASIC014095	517815	523895	+		共线性	AGAP002825	2R	28007274	28014861	-
AS2_scf7180000696022	3R	27B_C	ASIC014101	561281	562329	+		共线性	AGAP002823	2R	27983653	27984625	-
AS2_scf7180000696022	3R	27B_C	ASIC014102	562904	566200	+		共线性	AGAP002822	2R	27979156	27983084	-
AS2_scf7180000696022	3R	27B_C	ASIC014103	567153	567704	-		共线性	AGAP002821	2R	27977691	27978803	+
AS2_scf7180000696022	3R	27B_C	ASIC014104	567973	569787	-		共线性	AGAP003396	2R	37294287	37296139	-
AS2_scf7180000696022	3R	27B_C	ASIC014105	570598	572503	+		共线性	AGAP003397	2R	37296602	37299078	+
AS2_scf7180000696022	3R	27B_C	ASIC014106	573740	575994	+		共线性	AGAP003398	2R	37299455	37312049	+
AS2_scf7180000694399	3R	28B	ASIC002282	7528	8118	+		共线性	AGAP013183	2R	43702897	43712998	+
AS2_scf7180000694399	3R	28B	ASIC002292	13614	14349	+		共线性	AGAP003811	2R	43721911	43722806	+
AS2_scf7180000694399	3R	28B	ASIC002293	14470	15965	-		共线性	AGAP003812	2R	43722890	43724523	-
AS2_scf7180000694399	3R	28B	ASIC002294	18069	20483	+		共线性	AGAP003814	2R	43726807	43728114	+
AS2_scf7180000694399	3R	28B	ASIC002295	20834	21455	-		共线性	AGAP003815	2R	43727972	43729109	-
AS2_scf7180000694399	3R	28B	ASIC002296	22236	23013	-		共线性	AGAP003816	2R	43729665	43730707	-
AS2_scf7180000694399	3R	28B	ASIC002272	30133	32706	+		共线性	AGAP003817	2R	43734331	43739279	+
AS2_scf7180000694399	3R	28B	ASIC002273	37143	46056	-		共线性	AGAP003818	2R	43743918	43753320	-
AS2_scf7180000694399	3R	28B	ASIC002274	47992	48629	+		共线性	AGAP003819	2R	43755530	43756407	+
AS2_scf7180000694399	3R	28B	ASIC002275	49974	52515	-		共线性	AGAP003820	2R	43757214	43760098	-
AS2_scf7180000694399	3R	28B	ASIC002276	54408	60067	+		共线性	AGAP003821	2R	43763624	43768863	+
AS2_scf7180000694399	3R	28B	ASIC002277	68513	85445	+		共线性	AGAP003823	2R	43771792	43794688	+
AS2_scf7180000694399	3R	28B	ASIC002278	88499	91992	+		共线性	AGAP003345	2R	36325187	36328784	-
AS2_scf7180000694399	3R	28B	ASIC002279	92724	98911	-		共线性	AGAP013511	2R	36318188	36325675	+
AS2_scf7180000694399	3R	28B	ASIC002280	101992	103952	-		共线性	AGAP003343	2R	36314370	36316256	+
AS2_scf7180000694399	3R	28B	ASIC002281	105255	109275	-		共线性	AGAP003342	2R	36307668	36311720	+
AS2_scf7180000694399	3R	28B	ASIC002283	113242	115903	+		共线性	AGAP003341	2R	36296984	36305520	-
AS2_scf7180000694399	3R	28B	ASIC002284	116224	117722	+		共线性	AGAP003340	2R	36298043	36298908	-
AS2_scf7180000694399	3R	28B	ASIC002285	118053	120552	-		共线性	AGAP003339	2R	36294274	36296797	+
AS2_scf7180000694399	3R	28B	ASIC002286	121188	121703	-		共线性	AGAP003338	2R	36292322	36293913	+
AS2_scf7180000694399	3R	28B	ASIC002287	123073	124743	+		共线性	AGAP003337	2R	36289379	36291963	-
AS2_scf7180000694399	3R	28B	ASIC002288	125064	126026	-		共线性	AGAP003336	2R	36288065	36289292	+
AS2_scf7180000694399	3R	28B	ASIC002289	137649	140419	-		共线性	AGAP003335	2R	36180751	36276256	+
AS2_scf7180000695645	3R	29B	ASIC005683	2775	6760	+		共线性	AGAP001765	2R	9532284	9535855	-
AS2_scf7180000695645	3R	29B	ASIC005684	7775	8878	-		共线性	AGAP001764	2R	9529916	9531048	+
AS2_scf7180000695987	3R	30A	ASIC012481	19649	20725	-		共线性	AGAP001488	2R	5545461	5555466	-
AS2_scf7180000695987	3R	30A	ASIC012492	22428	23144	-		共线性	AGAP001491	2R	5558860	5559879	-
AS2_scf7180000695987	3R	30A	ASIC012503	23853	25270	+		共线性	AGAP001492	2R	5560313	5563158	+
AS2_scf7180000695987	3R	30A	ASIC012525	34900	81686	-		共线性	AGAP001751	2R	9305752	9397954	+
AS2_scf7180000695987	3R	30A	ASIC012482	157777	158723	-		共线性	AGAP001749	2R	9284344	9285666	+
AS2_scf7180000695987	3R	30A	ASIC012485	181724	194516	+		共线性	AGAP001748	2R	9255340	9283083	-
AS2_scf7180000695987	3R	30A	ASIC012486	197061	200790	-		共线性	AGAP001747	2R	9248927	9253764	+
AS2_scf7180000695987	3R	30A	ASIC012487	203858	204938	+		共线性	AGAP001746	2R	9244664	9246446	-
AS2_scf7180000695987	3R	30A	ASIC012488	206156	209284	+		共线性	AGAP001745	2R	9240500	9243772	-
AS2_scf7180000695987	3R	30A	ASIC012489	209473	211044	-		共线性	AGAP001744	2R	9238611	9240389	+
AS2_scf7180000695987	3R	30A	ASIC012490	211377	212804	+		共线性	AGAP002764	2R	26829604	26831375	+
AS2_scf7180000695987	3R	30A	ASIC012491	214240	215262	-		共线性	AGAP002765	2R	26832458	26833605	-
AS2_scf7180000695987	3R	30A	ASIC012494	219990	221543	-		共线性	AGAP002766	2R	26834132	26835745	-
AS2_scf7180000695987	3R	30A	ASIC012495	223834	238398	-		共线性	AGAP002767	2R	26839004	26848674	-
AS2_scf7180000695987	3R	30A	ASIC012496	241628	243146	+		共线性	AGAP002770	2R	26856741	26858441	+
AS2_scf7180000695987	3R	30A	ASIC012522	415742	422478	+		共线性	AGAP002773	2R	26955106	27016799	+
AS2_scf7180000695987	3R	30A	ASIC012527	445892	448024	-		共线性	AGAP002775	2R	27039206	27041487	-
AS2_scf7180000695987	3R	30A	ASIC012528	448593	448928	+		共线性	AGAP002777	2R	27043420	27043755	+
AS2_scf7180000695987	3R	30A	ASIC012530	452968	454722	+		共线性	AGAP002778	2R	27047795	27049627	+
AS2_scf7180000695987	3R	30A	ASIC012532	456698	458564	+		共线性	AGAP002779	2R	27051549	27053652	+
AS2_scf7180000695987	3R	30A	ASIC012533	458700	459236	-		共线性	AGAP002780	2R	27053652	27054296	-
AS2_scf7180000695987	3R	30A	ASIC012534	459844	464452	+		共线性	AGAP002781	2R	27054619	27059551	+
AS2_scf7180000695987	3R	30A	ASIC012535	467268	471833	-		共线性	AGAP013010	2R	27064765	27067922	-
AS2_scf7180000695987	3R	30A	ASIC012537	482101	483625	+		共线性	AGAP002782	2R	27059818	27078390	+
AS2_scf7180000696078	3R	31A	ASIC020273	61788	63590	-		共线性	AGAP001783	2R	10312921	10332387	+
AS2_scf7180000696078	3R	31A	ASIC020257	114730	120574	+		共线性	AGAP001782	2R	10282125	10287251	-
AS2_scf7180000696078	3R	31A	ASIC020261	153358	154968	-		共线性	AGAP001781	2R	10256615	10259011	+
AS2_scf7180000696078	3R	31A	ASIC020264	165746	184001	+		共线性	AGAP013458	2R	10233605	10254474	-
AS2_scf7180000696078	3R	31A	ASIC020266	189114	204916	-		共线性	AGAP001780	2R	10216145	10230335	+
AS2_scf7180000696078	3R	31A	ASIC020268	217762	229783	+		共线性	AGAP001779	2R	10183332	10210950	-
AS2_scf7180000691904	3R	31A	ASIC001569	23942	25423	-		共线性	AGAP004233	2R	52930443	52952709	-
AS2_scf7180000691904	3R	31A	ASIC001580	35245	43762	+		共线性	AGAP004234	2R	52945634	52950132	+
AS2_scf7180000691904	3R	31A	ASIC001583	47671	49819	-		共线性	AGAP004235	2R	52953067	52955995	-
AS2_scf7180000691904	3R	31A	ASIC001584	52251	52802	+		共线性	AGAP013213	2R	52956313	52956858	+
AS2_scf7180000691904	3R	31A	ASIC001585	52837	53923	+		共线性	AGAP004236	2R	52956914	52958016	+
AS2_scf7180000691904	3R	31A	ASIC001586	54448	58102	-		共线性	AGAP004237	2R	52958429	52962558	-
AS2_scf7180000691904	3R	31A	ASIC001587	63375	65545	-		共线性	AGAP004238	2R	52966372	52968625	-
AS2_scf7180000691904	3R	31A	ASIC001570	70819	71708	-		共线性	AGAP004240	2R	52973156	52974433	-
AS2_scf7180000691904	3R	31A	ASIC001571	72766	73375	-		共线性	AGAP004241	2R	52974810	52977885	-
AS2_scf7180000691904	3R	31A	ASIC001572	73387	75377	-		共线性	AGAP004242	2R	52976439	52977446	-
AS2_scf7180000691904	3R	31A	ASIC001573	76231	78351	+		共线性	AGAP012952	2R	52983320	52986319	+
AS2_scf7180000691904	3R	31A	ASIC001576	92914	94189	+		共线性	AGAP013349	2R	53001700	53002893	+
AS2_scf7180000695864	3R	32A	ASIC009436	36415	64579	+		共线性	AGAP003355	2R	36583693	36600085	-
AS2_scf7180000695864	3R	32A	ASIC009439	111767	114544	-		共线性	AGAP003354	2R	36524171	36525319	+
AS2_scf7180000695864	3R	32A	ASIC009440	114876	115327	+		共线性	AGAP003353	2R	36517256	36518311	-
AS2_scf7180000695864	3R	32A	ASIC009442	117869	144885	+		共线性	AGAP003352	2R	36483546	36515397	-
AS2_scf7180000695864	3R	32A	ASIC009431	150405	152455	-		共线性	AGAP003350	2R	36471016	36474549	+
AS2_scf7180000696020	3R	32A	ASIC013952	162278	166688	+		共线性	AGAP013200	2R	25394913	25397951	-
AS2_scf7180000696020	3R	32A	ASIC013955	171137	185919	+		共线性	AGAP002674	2R	25378949	25391048	-
AS2_scf7180000696020	3R	32A	ASIC013962	256549	267787	+		共线性	AGAP002672	2R	25293700	25307724	-
AS2_scf7180000696020	3R	32A	ASIC013966	296759	299110	+		共线性	AGAP002669	2R	25266143	25268478	-
AS2_scf7180000696020	3R	32A	ASIC013967	299230	299550	-		共线性	AGAP013131	2R	25265715	25266044	+
AS2_scf7180000696020	3R	32A	ASIC013968	299562	300483	-		共线性	AGAP002668	2R	25264714	25266144	+
AS2_scf7180000696020	3R	32A	ASIC013969	301346	302515	-		共线性	AGAP002667	2R	25262177	25264178	+
AS2_scf7180000696020	3R	32A	ASIC013970	303611	304511	+		共线性	AGAP002666	2R	25260024	25261685	-
AS2_scf7180000696020	3R	32A	ASIC013971	305465	309191	-		共线性	AGAP002665	2R	25255484	25259257	+
AS2_scf7180000696020	3R	32A	ASIC013972	309674	310803	+		共线性	AGAP002664	2R	25253791	25255045	-
AS2_scf7180000696020	3R	32A	ASIC013973	311769	312899	-		共线性	AGAP002663	2R	25251748	25252905	+
AS2_scf7180000696020	3R	32A	ASIC013978	355133	356731	+		共线性	AGAP002662	2R	25210173	25213087	-
AS2_scf7180000696020	3R	32A	ASIC013979	357154	358126	-		共线性	AGAP002661	2R	25208503	25209884	+
AS2_scf7180000696020	3R	32A	ASIC013980	359441	360940	+		共线性	AGAP002659	2R	25205541	25208321	-
AS2_scf7180000696020	3R	32A	ASIC013981	361073	361339	-		共线性	AGAP002658	2R	25205095	25205361	+
AS2_scf7180000696020	3R	32A	ASIC013982	361929	362861	+		共线性	AGAP002657	2R	25203303	25204572	-	25175993
AS2_scf7180000696020	3R	32A	ASIC013983	363043	370135	-		共线性	AGAP002656	2R	25196705	25203337	+	25181331
AS2_scf7180000696020	3R	32A	ASIC013984	373756	377847	-		共线性	AGAP002655	2R	25188318	25195541	+	25188318
AS2_scf7180000696020	3R	32A	ASIC013985	384460	385329	-		共线性	AGAP013344	2R	25175993	25176786	-	25196705
AS2_scf7180000696020	3R	32A	ASIC013987	390124	395563	-		共线性	AGAP002654	2R	25181331	25187768	-
AS2_scf7180000696020	3R	32A	ASIC013988	398973	400491	+		共线性	AGAP002652	2R	25163895	25166904	+
AS2_scf7180000696020	3R	32A	ASIC013989	400782	402334	-		共线性	AGAP002653	2R	25166906	25168623	-
AS2_scf7180000696020	3R	32A	ASIC013990	404298	427285	+		共线性	AGAP002651	2R	25142459	25161648	-
AS2_scf7180000696020	3R	32A	ASIC013991	438822	441499	-		共线性	AGAP002650	2R	25130272	25131563	+
AS2_scf7180000696020	3R	32A	ASIC013994	457614	467850	+		共线性	AGAP002649	2R	25095636	25102149	-
AS2_scf7180000696020	3R	32A	ASIC013995	473603	483399	-		共线性	AGAP002648	2R	25077385	25088084	+
AS2_scf7180000696020	3R	32A	ASIC014021	619569	629435	-		共线性	AGAP002647	2R	24961740	24973933	+
AS2_scf7180000696020	3R	32A	ASIC014022	630486	631567	-		共线性	AGAP002646	2R	24959689	24961156	+
AS2_scf7180000696020	3R	32A	ASIC014023	642952	646235	-		共线性	AGAP013113	2R	24950967	24951681	+
AS2_scf7180000696020	3R	32A	ASIC014024	649188	651328	+		共线性	AGAP002645	2R	24944159	24959244	-
AS2_scf7180000696020	3R	32A	ASIC014025	657338	666043	-		共线性	AGAP002644	2R	24919689	24940588	+
AS2_scf7180000696020	3R	32A	ASIC014028	684519	685054	+		共线性	AGAP002643	2R	24908246	24909052	-
AS2_scf7180000696020	3R	32A	ASIC014031	703254	705728	-		共线性	AGAP002642	2R	24891704	24894264	+
AS2_scf7180000696131	3R	32B	ASIC021827	34408	41282	+		共线性	AGAP001099	2R	21882	31394	-
AS2_scf7180000696131	3R	32B	ASIC021926	41401	43132	-		共线性	AGAP001116	2R	372675	374369	-
AS2_scf7180000696131	3R	32B	ASIC021937	43559	44890	-		共线性	AGAP001098	2R	20368	21901	+
AS2_scf7180000696131	3R	32B	ASIC021948	48387	49545	-		共线性	AGAP001097	2R	18554	19549	+
AS2_scf7180000696131	3R	32B	ASIC021981	72160	73750	+		共线性	AGAP004575	2R	57739243	57751530	+
AS2_scf7180000696131	3R	32B	ASIC021717	89119	103507	+		共线性	AGAP004573	2R	57711826	57725049	-
AS2_scf7180000696131	3R	32B	ASIC021739	107315	108741	-		共线性	AGAP013053	2R	57707832	57709766	+
AS2_scf7180000696131	3R	32B	ASIC021750	110939	119855	-		共线性	AGAP004572	2R	57680609	57695450	+
AS2_scf7180000696131	3R	32B	ASIC021805	141037	147381	-		共线性	AGAP004571	2R	57661757	57665133	+
AS2_scf7180000696131	3R	32B	ASIC021828	150710	152233	-		共线性	AGAP004570	2R	57658284	57659302	+
AS2_scf7180000696131	3R	32B	ASIC021861	155907	158136	-		共线性	AGAP004569	2R	57650980	57653164	+
AS2_scf7180000696131	3R	32B	ASIC021883	162787	167912	-		共线性	AGAP004568	2R	57646550	57647480	+
AS2_scf7180000696131	3R	32B	ASIC021916	172557	173638	+		共线性	AGAP004566	2R	57639398	57641626	-
AS2_scf7180000696131	3R	32B	ASIC021927	174738	181078	+		共线性	AGAP013254	2R	57637215	57638272	-
AS2_scf7180000696131	3R	32B	ASIC021928	182406	203175	-		共线性	AGAP004563	2R	57617421	57622835	+
AS2_scf7180000696131	3R	32B	ASIC021929	209700	214067	-		共线性	AGAP004560	2R	57603436	57608335	+
AS2_scf7180000696131	3R	32B	ASIC021930	218948	220459	-		共线性	AGAP002601	2R	23818836	23820416	+
AS2_scf7180000696131	3R	32B	ASIC021933	255894	257262	-		共线性	AGAP002600	2R	23784014	23785836	+
AS2_scf7180000696131	3R	32B	ASIC021935	261589	263475	-		共线性	AGAP002598	2R	23777702	23779447	+
AS2_scf7180000696131	3R	32B	ASIC021936	264556	274716	+		共线性	AGAP002597	2R	23769059	23776505	-
AS2_scf7180000696131	3R	32B	ASIC021943	334895	336144	-		共线性	AGAP002596	2R	23723071	23724325	+
AS2_scf7180000696131	3R	32B	ASIC021944	365129	367078	+		共线性	AGAP002595	2R	23695505	23696886	-
AS2_scf7180000696131	3R	32B	ASIC021946	378830	380333	-		共线性	AGAP002594	2R	23681002	23682727	+
AS2_scf7180000696131	3R	32B	ASIC021947	381947	388269	-		共线性	AGAP013229	2R	23672936	23673764	+
AS2_scf7180000696131	3R	32B	ASIC021949	389283	390014	+		共线性	AGAP013451	2R	23669361	23670068	-
AS2_scf7180000696131	3R	32B	ASIC021951	395086	395738	-		共线性	AGAP013318	2R	23665044	23665873	+
AS2_scf7180000696131	3R	32B	ASIC021952	403224	405303	-		共线性	AGAP002591	2R	23569476	23656656	+
AS2_scf7180000696131	3R	32B	ASIC021984	738099	739877	+		共线性	AGAP002588	2R	23314050	23314901	-
AS2_scf7180000696131	3R	32B	ASIC021986	746346	749204	+		共线性	AGAP002587	2R	23306923	23309356	-
AS2_scf7180000696131	3R	32B	ASIC021988	752694	756829	+		共线性	AGAP002586	2R	23292023	23296228	-
AS2_scf7180000696131	3R	32B	ASIC021993	774311	775856	-		共线性	AGAP002583	2R	23280868	23282316	+
AS2_scf7180000696131	3R	32B	ASIC021994	781337	782532	-		共线性	AGAP002582	2R	23278594	23279723	+
AS2_scf7180000696131	3R	32B	ASIC021995	783459	786059	+		共线性	AGAP002580	2R	23272473	23275129	-
AS2_scf7180000696131	3R	32B	ASIC021996	786683	797368	-		共线性	AGAP002579	2R	23266440	23272082	+
AS2_scf7180000696131	3R	32B	ASIC022001	859772	894268	+		共线性	AGAP002578	2R	23163895	23198838	-
AS2_scf7180000696131	3R	32B	ASIC021718	916086	930695	+		共线性	AGAP002577	2R	23132008	23146452	-
AS2_scf7180000696131	3R	32B	ASIC021719	935912	951204	+		共线性	AGAP002576	2R	23114859	23126509	-
AS2_scf7180000696131	3R	32B	ASIC021722	954841	956941	+		共线性	AGAP003158	2R	33403491	33405696	+
AS2_scf7180000696131	3R	32B	ASIC021724	960568	963791	-		共线性	AGAP003159	2R	33411229	33414462	-
AS2_scf7180000696131	3R	32B	ASIC021727	987254	991963	+		共线性	AGAP003600	2R	40407412	40425098	-
AS2_scf7180000696131	3R	32B	ASIC021729	994044	995162	+		共线性	AGAP004371	2R	55366585	55368425	+
AS2_scf7180000696131	3R	32B	ASIC021741	1085266	1090119	+		共线性	AGAP004374	2R	55465982	55468418	+
AS2_scf7180000696131	3R	32B	ASIC021742	1091705	1097829	-		共线性	AGAP004375	2R	55469872	55488737	-
AS2_scf7180000696131	3R	32B	ASIC021744	1103435	1105035	+		共线性	AGAP004376	2R	55497860	55499513	+
AS2_scf7180000696131	3R	32B	ASIC021745	1105699	1106986	-		共线性	AGAP004377	2R	55499648	55501082	-
AS2_scf7180000696131	3R	32B	ASIC021746	1108109	1108827	+		共线性	AGAP004378	2R	55501882	55502739	+
AS2_scf7180000696131	3R	32B	ASIC021747	1109266	1110172	+		共线性	AGAP004379	2R	55503065	55504085	+
AS2_scf7180000696131	3R	32B	ASIC021748	1110656	1111361	-		共线性	AGAP004380	2R	55504530	55505309	-
AS2_scf7180000696131	3R	32B	ASIC021749	1112801	1113514	-		共线性	AGAP004382	2R	55509263	55510160	-
AS2_scf7180000696131	3R	32B	ASIC021752	1117116	1117827	-		共线性	AGAP004383	2R	55513083	55513848	-
AS2_scf7180000696131	3R	32B	ASIC021753	1119857	1120582	-		共线性	AGAP004173	2R	51217666	51218384	+
AS2_scf7180000696131	3R	32B	ASIC021754	1121822	1122478	+		共线性	AGAP004172	2R	51216222	51216872	-
AS2_scf7180000696131	3R	32B	ASIC021755	1122765	1123489	+		共线性	AGAP004171	2R	51215221	51215969	-
AS2_scf7180000696131	3R	32B	ASIC021756	1123625	1126516	-		共线性	AGAP004170	2R	51211590	51215107	+
AS2_scf7180000696131	3R	32B	ASIC021765	1194622	1286160	-		共线性	AGAP004169	2R	51061642	51147282	+
AS2_scf7180000696131	3R	32B	ASIC021767	1308064	1309307	-		共线性	AGAP004167	2R	51025316	51026688	+
AS2_scf7180000696131	3R	32B	ASIC021768	1323863	1334065	+		共线性	AGAP004166	2R	51004553	51013466	-
AS2_scf7180000696131	3R	32B	ASIC021769	1334266	1334895	-		共线性	AGAP004165	2R	51003621	51004250	+
AS2_scf7180000696131	3R	32B	ASIC021770	1337556	1341444	-		共线性	AGAP004164	2R	50997215	51001446	+
AS2_scf7180000696131	3R	32B	ASIC021774	1346663	1348493	+		共线性	AGAP004163	2R	50989917	50993565	-
AS2_scf7180000696131	3R	32B	ASIC021776	1351042	1353337	+		共线性	AGAP004162	2R	50986141	50987788	-
AS2_scf7180000696131	3R	32B	ASIC021779	1370674	1371092	-		共线性	AGAP004161	2R	50962814	50968812	+
AS2_scf7180000696131	3R	32B	ASIC021780	1376283	1381665	+		共线性	AGAP004160	2R	50955880	50961248	-
AS2_scf7180000696131	3R	32B	ASIC021782	1394668	1395377	-		共线性	AGAP004158	2R	50946609	50948000	+
AS2_scf7180000696131	3R	32B	ASIC021784	1397760	1399487	-		共线性	AGAP004156	2R	50897136	50942218	+
AS2_scf7180000696131	3R	32B	ASIC021793	1479005	1562333	+		共线性	AGAP004154	2R	50783403	50862651	-
AS2_scf7180000696131	3R	32B	ASIC021795	1564471	1566057	-		共线性	AGAP012977	2R	50779924	50781492	+
AS2_scf7180000696131	3R	32B	ASIC021796	1567239	1567605	+		共线性	AGAP004153	2R	50777544	50778534	-
AS2_scf7180000696131	3R	32B	ASIC021798	1569450	1571147	+		共线性	AGAP004152	2R	50773999	50777275	-
AS2_scf7180000696131	3R	32B	ASIC021801	1575015	1576991	+		共线性	AGAP004151	2R	50757058	50759539	-
AS2_scf7180000696131	3R	32B	ASIC021802	1579139	1579694	+		共线性	AGAP004150	2R	50754785	50755376	-
AS2_scf7180000696131	3R	32B	ASIC021803	1584731	1589248	+		共线性	AGAP004149	2R	50746527	50748439	-
AS2_scf7180000696131	3R	32B	ASIC021804	1590676	1592586	+		共线性	AGAP004148	2R	50743017	50744780	-
AS2_scf7180000696131	3R	32B	ASIC021806	1594625	1596829	-		共线性	AGAP004147	2R	50740501	50742791	+
AS2_scf7180000696131	3R	32B	ASIC021807	1599056	1600248	+		共线性	AGAP004146	2R	50736655	50740147	-
AS2_scf7180000696131	3R	32B	ASIC021808	1602892	1603923	-		共线性	AGAP012989	2R	50733404	50734477	+
AS2_scf7180000696131	3R	32B	ASIC021809	1607185	1623099	+		共线性	AGAP004144	2R	50718412	50730810	-
AS2_scf7180000696131	3R	32B	ASIC021810	1623344	1624624	-		共线性	AGAP013209	2R	50717015	50718343	+
AS2_scf7180000696131	3R	32B	ASIC021811	1626977	1629745	-		共线性	AGAP002616	2R	24231454	24233965	+
AS2_scf7180000696131	3R	32B	ASIC021814	1661876	1677221	+		共线性	AGAP012958	2R	24179502	24199792	-
AS2_scf7180000696131	3R	32B	ASIC021815	1682781	1685080	+		共线性	AGAP013074	2R	24170690	24173398	-
AS2_scf7180000696131	3R	32B	ASIC021817	1687038	1693633	+		共线性	AGAP002614	2R	24163045	24168560	-
AS2_scf7180000696131	3R	32B	ASIC021821	1720285	1720858	+		共线性	AGAP002613	2R	24143091	24143991	-
AS2_scf7180000696131	3R	32B	ASIC021822	1722097	1722517	-		共线性	AGAP002612	2R	24141504	24141978	+
AS2_scf7180000696131	3R	32B	ASIC021825	1730461	1731189	+		共线性	AGAP028480	2R	24133938	24134998	-
AS2_scf7180000696131	3R	32B	ASIC021835	1817829	1836473	-		共线性	AGAP002610	2R	24041704	24057080	+
AS2_scf7180000696131	3R	32B	ASIC021858	2042281	2043239	-		共线性	AGAP002609	2R	23847727	23849797	+
AS2_scf7180000696131	3R	32B	ASIC021859	2043675	2043986	-		共线性	AGAP013336	2R	23845513	23846011	+
AS2_scf7180000696131	3R	32B	ASIC021860	2045569	2046765	+		共线性	AGAP002608	2R	23841728	23843238	-
AS2_scf7180000696131	3R	32B	ASIC021862	2047737	2050363	-		共线性	AGAP002607	2R	23836783	23841399	+
AS2_scf7180000696131	3R	32B	ASIC021863	2052074	2053003	+		共线性	AGAP002606	2R	23835373	23836583	-
AS2_scf7180000696131	3R	32B	ASIC021864	2053129	2056382	-		共线性	AGAP002605	2R	23831914	23835963	+
AS2_scf7180000696131	3R	32B	ASIC021865	2056878	2057321	+		共线性	AGAP002604	2R	23830883	23831679	-
AS2_scf7180000696131	3R	32B	ASIC021866	2057590	2061879	-		共线性	AGAP002603	2R	23826316	23830836	+
AS2_scf7180000696131	3R	32B	ASIC021867	2062374	2062861	+		共线性	AGAP013296	2R	23825464	23827161	-
AS2_scf7180000696131	3R	32B	ASIC021868	2062904	2067447	-		共线性	AGAP002602	2R	23823922	23825471	+
AS2_scf7180000696131	3R	32B	ASIC021869	2067962	2068904	-		共线性	AGAP004559	2R	57595300	57600255	+
AS2_scf7180000696131	3R	32B	ASIC021870	2073695	2075425	-		共线性	AGAP004558	2R	57592690	57594432	+
AS2_scf7180000696131	3R	32B	ASIC021871	2076053	2078902	+		共线性	AGAP004557	2R	57589206	57592180	-
AS2_scf7180000696131	3R	32B	ASIC021873	2078972	2080552	-		共线性	AGAP004556	2R	57587577	57589224	+
AS2_scf7180000696131	3R	32B	ASIC021874	2082703	2084574	-		共线性	AGAP004555	2R	57582587	57585937	+
AS2_scf7180000696131	3R	32B	ASIC021878	2091559	2094688	-		共线性	AGAP004554	2R	57576345	57580371	+
AS2_scf7180000696131	3R	32B	ASIC021879	2106464	2106773	-		共线性	AGAP004553	2R	57558104	57566509	+
AS2_scf7180000696131	3R	32B	ASIC021880	2118049	2119731	+		共线性	AGAP004552	2R	57542706	57544066	-
AS2_scf7180000696131	3R	32B	ASIC021881	2120009	2120775	-		共线性	AGAP004551	2R	57539256	57542711	+
AS2_scf7180000696131	3R	32B	ASIC021884	2137905	2139460	-		共线性	AGAP004549	2R	57532036	57536666	+
AS2_scf7180000696131	3R	32B	ASIC021887	2156660	2159751	+		共线性	AGAP004548	2R	57523856	57527073	-
AS2_scf7180000696131	3R	32B	ASIC021888	2163353	2166467	-		共线性	AGAP004546	2R	57515161	57519630	+
AS2_scf7180000696131	3R	32B	ASIC021889	2167198	2170458	+		共线性	AGAP004545	2R	57511193	57514459	-
AS2_scf7180000696131	3R	32B	ASIC021891	2180646	2181719	-		共线性	AGAP028407	2R	57504361	57505425	+
AS2_scf7180000696131	3R	32B	ASIC021892	2191375	2197706	+		共线性	AGAP004544	2R	57482376	57494210	-
AS2_scf7180000696131	3R	32B	ASIC021895	2206155	2207018	+		共线性	AGAP004543	2R	57477626	57478795	-
AS2_scf7180000696131	3R	32B	ASIC021897	2210681	2217440	+		共线性	AGAP004541	2R	57467448	57476856	-
AS2_scf7180000696131	3R	32B	ASIC021899	2224495	2225516	-		共线性	AGAP004535	2R	57457975	57464563	+
AS2_scf7180000696131	3R	32B	ASIC021901	2231432	2232439	+		共线性	AGAP004534	2R	57455807	57457106	-
AS2_scf7180000696131	3R	32B	ASIC021902	2232838	2233851	-		共线性	AGAP004533	2R	57453814	57455736	+
AS2_scf7180000696131	3R	32B	ASIC021903	2235816	2241052	-		共线性	AGAP004532	2R	57445995	57451943	+
AS2_scf7180000696131	3R	32B	ASIC021904	2246410	2247542	+		共线性	AGAP004531	2R	57429740	57431019	-
AS2_scf7180000696131	3R	32B	ASIC021906	2247949	2251732	-		共线性	AGAP004530	2R	57426120	57429747	+
AS2_scf7180000696131	3R	32B	ASIC021915	2293589	2294463	-		共线性	AGAP004529	2R	57395416	57396531	+
AS2_scf7180000696131	3R	32B	ASIC021921	2314299	2314529	-		共线性	AGAP004527	2R	57391338	57392081	+
AS2_scf7180000696131	3R	32B	ASIC021923	2349606	2353101	+		共线性	AGAP004523	2R	57349615	57353227	-
AS2_scf7180000696131	3R	32B	ASIC021924	2354302	2356278	-		共线性	AGAP004522	2R	57346700	57349383	+
AS2_scf7180000695941	3R	32C	ASIC010904	72396	76887	+		共线性	AGAP004675	2R	61414929	61417946	+
AS2_scf7180000695941	3R	32C	ASIC010878	127455	134175	-		共线性	AGAP004665	2R	60686982	60706109	+
AS2_scf7180000695941	3R	32C	ASIC010880	147677	157191	-		共线性	AGAP004670	2R	60847082	60876042	-
AS2_scf7180000695941	3R	32C	ASIC010881	165368	166479	-		共线性	AGAP028490	2R	60783799	60786194	+
AS2_scf7180000695941	3R	32C	ASIC010883	168000	170812	+		共线性	AGAP004667	2R	60770940	60780331	-
AS2_scf7180000695941	3R	32C	ASIC010884	198608	204078	+		共线性	AGAP004664	2R	60411039	60422266	-
AS2_scf7180000695941	3R	32C	ASIC010885	326132	346190	+		共线性	AGAP004662	2R	60236329	60253235	-
AS2_scf7180000695941	3R	32C	ASIC010886	407667	474426	+		共线性	AGAP004661	2R	60116706	60166422	-
AS2_scf7180000695941	3R	32C	ASIC010891	614315	625739	+		共线性	AGAP004660	2R	59831157	59921675	-
AS2_scf7180000695941	3R	32C	ASIC010892	661251	662983	-		共线性	AGAP013157	2R	59790806	59792241	+
AS2_scf7180000695941	3R	32C	ASIC010893	681734	702366	+		共线性	AGAP004659	2R	59732419	59775031	-
AS2_scf7180000695941	3R	32C	ASIC010897	763910	767313	+		共线性	AGAP004647	2R	59304592	59305887	+

## Sheet: Sheet5
An. sinensis									An. gambiae
Scaffold	Chromosome	Location	Gene	Gene start	Gene end	Orientation	Synteny block		Gene	Chromosome	Gene start	Gene end	Orientation	Synteny Block
AS2_scf7180000696055	3L	38C_39C	ASIC018092	9853	10263	-		共线性	AGAP012197	3L	38653718	38654128	-
AS2_scf7180000696055	3L	38C_39C	ASIC018373	14628	19118	-		共线性	AGAP012203	3L	38710282	38715571	-
AS2_scf7180000696055	3L	38C_39C	ASIC018384	20143	20767	+		共线性	AGAP012204	3L	38716326	38717256	+
AS2_scf7180000696055	3L	38C_39C	ASIC018395	21678	23453	-		共线性	AGAP028633	3L	38717523	38719933	-
AS2_scf7180000696055	3L	38C_39C	ASIC017760	24195	24838	+		共线性	AGAP012207	3L	38720404	38721430	+
AS2_scf7180000696055	3L	38C_39C	ASIC017771	25539	27764	+		共线性	AGAP012208	3L	38721547	38723831	+
AS2_scf7180000696055	3L	38C_39C	ASIC017848	109059	113164	+		共线性	AGAP012209	3L	38794083	38797802	+
AS2_scf7180000696055	3L	38C_39C	ASIC017893	233246	236102	+		共线性	AGAP028634	3L	38857576	38907993	+
AS2_scf7180000696055	3L	38C_39C	ASIC017926	303184	307902	-		共线性	AGAP028635	3L	38964170	38969264	-
AS2_scf7180000696055	3L	38C_39C	ASIC017959	312745	315237	-		共线性	AGAP012216	3L	38969597	38971631	-
AS2_scf7180000696055	3L	38C_39C	ASIC017970	317679	321318	+		共线性	AGAP012218	3L	38976274	38979787	+
AS2_scf7180000696055	3L	38C_39C	ASIC017982	321660	323767	-		共线性	AGAP028543	3L	38979713	38982973	-
AS2_scf7180000696055	3L	38C_39C	ASIC017993	324835	327160	+		共线性	AGAP012335	3L	40741134	40743635	-
AS2_scf7180000696055	3L	38C_39C	ASIC018015	333298	333779	+		共线性	AGAP012334	3L	40732639	40738864	-
AS2_scf7180000696055	3L	38C_39C	ASIC018026	338266	339976	+		共线性	AGAP012333	3L	40726257	40728060	-
AS2_scf7180000696055	3L	38C_39C	ASIC018048	355390	358983	+		共线性	AGAP012332	3L	40710928	40713401	-
AS2_scf7180000696055	3L	38C_39C	ASIC018115	365669	366807	-		共线性	AGAP012330	3L	40703188	40704434	+
AS2_scf7180000696055	3L	38C_39C	ASIC018181	597887	599145	-		共线性	AGAP012328	3L	40505654	40506860	+
AS2_scf7180000696055	3L	38C_39C	ASIC018259	716648	718403	+		共线性	AGAP028546	3L	40409782	40411509	-
AS2_scf7180000696055	3L	38C_39C	ASIC018368	836971	840912	-		共线性	AGAP012326	3L	40292201	40298610	+
AS2_scf7180000696055	3L	38C_39C	ASIC018375	933451	933783	-		共线性	AGAP012325	3L	40221011	40221620	+
AS2_scf7180000696055	3L	38C_39C	ASIC018376	934667	935187	-		共线性	AGAP012324	3L	40219631	40220284	+
AS2_scf7180000696055	3L	38C_39C	ASIC018377	936095	936721	-		共线性	AGAP012323	3L	40218226	40218764	+
AS2_scf7180000696055	3L	38C_39C	ASIC018378	937058	937555	-		共线性	AGAP012322	3L	40217381	40217853	+
AS2_scf7180000696055	3L	38C_39C	ASIC018379	941395	941853	+		共线性	AGAP012321	3L	40213816	40214477	-
AS2_scf7180000696055	3L	38C_39C	ASIC018380	945275	945841	+		共线性	AGAP012320	3L	40209434	40210326	-
AS2_scf7180000696055	3L	38C_39C	ASIC018385	988985	989604	-		共线性	AGAP012319	3L	40171315	40172237	+
AS2_scf7180000696055	3L	38C_39C	ASIC018387	992946	993417	+		共线性	AGAP012318	3L	40168852	40169329	-
AS2_scf7180000696055	3L	38C_39C	ASIC018388	998270	999718	+		共线性	AGAP012317	3L	40162985	40164361	-
AS2_scf7180000696055	3L	38C_39C	ASIC018391	1006932	1008758	+		共线性	AGAP028545	3L	40152625	40156855	-
AS2_scf7180000696055	3L	38C_39C	ASIC018393	1011926	1012785	-		共线性	AGAP012315	3L	40149969	40150790	+
AS2_scf7180000696055	3L	38C_39C	ASIC018399	1076948	1078337	-		共线性	AGAP011780	3L	33242078	33245971	-
AS2_scf7180000696055	3L	38C_39C	ASIC018400	1081404	1084750	-		共线性	AGAP011781	3L	33247494	33249196	-
AS2_scf7180000696055	3L	38C_39C	ASIC018402	1088333	1089712	+		共线性	AGAP011782	3L	33252286	33254243	+
AS2_scf7180000696055	3L	38C_39C	ASIC018403	1090176	1091514	-		共线性	AGAP011783	3L	33254563	33255824	-
AS2_scf7180000696055	3L	38C_39C	ASIC018404	1094313	1095773	-		共线性	AGAP011789	3L	33275117	33276554	-
AS2_scf7180000696055	3L	38C_39C	ASIC017761	1108396	1109398	+		共线性	AGAP028725	3L	33284930	33286389	+
AS2_scf7180000696055	3L	38C_39C	ASIC017762	1109561	1111057	-		共线性	AGAP011791	3L	33281980	33283464	-
AS2_scf7180000696055	3L	38C_39C	ASIC017764	1117663	1120189	-		共线性	AGAP011792	3L	33286336	33290022	-
AS2_scf7180000696055	3L	38C_39C	ASIC017766	1123119	1124270	+		共线性	AGAP011795	3L	33302656	33304248	+
AS2_scf7180000696055	3L	38C_39C	ASIC017767	1125327	1127941	-		共线性	AGAP011796	3L	33305046	33311689	-
AS2_scf7180000696055	3L	38C_39C	ASIC017768	1129505	1131065	+		共线性	AGAP011797	3L	33314117	33316910	+
AS2_scf7180000696055	3L	38C_39C	ASIC017769	1131966	1140384	-		共线性	AGAP011798	3L	33317621	33328304	-
AS2_scf7180000696055	3L	38C_39C	ASIC017770	1141484	1142120	+		共线性	AGAP011799	3L	33330741	33331377	+
AS2_scf7180000696055	3L	38C_39C	ASIC017772	1142275	1144012	-		共线性	AGAP011800	3L	33331569	33333537	-
AS2_scf7180000696055	3L	38C_39C	ASIC017773	1145612	1147297	+		共线性	AGAP011801	3L	33335429	33337768	+
AS2_scf7180000696055	3L	38C_39C	ASIC017774	1148313	1149744	+		共线性	AGAP011803	3L	33338853	33340291	+
AS2_scf7180000696055	3L	38C_39C	ASIC017775	1150073	1151896	+		共线性	AGAP011804	3L	33341632	33343479	+
AS2_scf7180000696055	3L	38C_39C	ASIC017776	1153286	1154728	-		共线性	AGAP011805	3L	33346179	33350440	-
AS2_scf7180000696055	3L	38C_39C	ASIC017777	1161218	1162633	+		共线性	AGAP011806	3L	33356674	33357888	+
AS2_scf7180000696055	3L	38C_39C	ASIC017785	1176247	1178893	+		共线性	AGAP011808	3L	33364203	33365420	+
AS2_scf7180000696055	3L	38C_39C	ASIC017786	1185500	1187089	-		共线性	AGAP012308	3L	40063125	40064369	+
AS2_scf7180000696055	3L	38C_39C	ASIC017789	1216844	1223169	-		共线性	AGAP012307	3L	40029016	40034980	+
AS2_scf7180000696055	3L	38C_39C	ASIC017795	1267873	1269034	-		共线性	AGAP012306	3L	39991229	39992499	+
AS2_scf7180000696055	3L	38C_39C	ASIC017796	1271171	1280130	-		共线性	AGAP012305	3L	39974029	39989353	+
AS2_scf7180000696055	3L	38C_39C	ASIC017798	1291888	1293082	-		共线性	AGAP012304	3L	39966014	39967236	+
AS2_scf7180000696055	3L	38C_39C	ASIC017800	1320695	1321818	-		共线性	AGAP012303	3L	39944741	39946532	+
AS2_scf7180000696055	3L	38C_39C	ASIC017801	1333650	1339132	+		共线性	AGAP012302	3L	39928958	39936423	-
AS2_scf7180000696055	3L	38C_39C	ASIC017803	1343495	1344949	-		共线性	AGAP012301	3L	39923995	39925314	+
AS2_scf7180000696055	3L	38C_39C	ASIC017808	1385933	1388076	+		共线性	AGAP012299	3L	39850612	39883507	-
AS2_scf7180000696055	3L	38C_39C	ASIC017812	1424087	1428249	+		共线性	AGAP012297	3L	39838882	39841830	-
AS2_scf7180000696055	3L	38C_39C	ASIC017817	1436281	1440730	-		共线性	AGAP012296	3L	39836357	39838568	+
AS2_scf7180000696055	3L	38C_39C	ASIC017823	1461893	1463584	-		共线性	AGAP012295	3L	39820960	39822628	+
AS2_scf7180000696055	3L	38C_39C	ASIC017824	1464872	1466585	-		共线性	AGAP012292	3L	39814231	39816748	+
AS2_scf7180000696055	3L	38C_39C	ASIC017827	1473284	1479514	+		共线性	AGAP012290	3L	39806679	39807409	-
AS2_scf7180000696055	3L	38C_39C	ASIC017828	1481758	1487244	-		共线性	AGAP012289	3L	39800112	39805562	+
AS2_scf7180000696055	3L	38C_39C	ASIC017829	1488968	1490745	+		共线性	AGAP012288	3L	39796413	39798179	-
AS2_scf7180000696055	3L	38C_39C	ASIC017830	1503868	1505502	+		共线性	AGAP012287	3L	39785364	39787000	-
AS2_scf7180000696055	3L	38C_39C	ASIC017832	1510743	1511687	-		共线性	AGAP012284	3L	39778896	39780246	+
AS2_scf7180000696055	3L	38C_39C	ASIC017833	1513145	1515438	+		共线性	AGAP012283	3L	39776047	39778409	-
AS2_scf7180000696055	3L	38C_39C	ASIC017834	1517624	1519641	-		共线性	AGAP012282	3L	39771726	39773415	+
AS2_scf7180000696055	3L	38C_39C	ASIC017836	1525772	1527183	-		共线性	AGAP012281	3L	39764196	39765694	+
AS2_scf7180000696055	3L	38C_39C	ASIC017838	1535246	1537453	-		共线性	AGAP012280	3L	39754618	39756720	+
AS2_scf7180000696055	3L	38C_39C	ASIC017841	1575247	1577205	+		共线性	AGAP012279	3L	39723546	39725365	-
AS2_scf7180000696055	3L	38C_39C	ASIC017843	1600987	1604805	+		共线性	AGAP012275	3L	39681580	39685695	-
AS2_scf7180000696055	3L	38C_39C	ASIC017844	1605012	1611205	-		共线性	AGAP012274	3L	39669958	39681570	+
AS2_scf7180000696055	3L	38C_39C	ASIC017846	1618190	1624113	+		共线性	AGAP012273	3L	39661980	39667911	-
AS2_scf7180000696055	3L	38C_39C	ASIC017847	1625419	1625757	-		共线性	AGAP012272	3L	39660571	39661221	+
AS2_scf7180000696055	3L	38C_39C	ASIC017849	1626588	1627670	+		共线性	AGAP012271	3L	39658854	39659932	-
AS2_scf7180000696055	3L	38C_39C	ASIC017855	1685024	1686865	+		共线性	AGAP012268	3L	39606318	39607313	-
AS2_scf7180000696055	3L	38C_39C	ASIC017858	1747379	1747982	+		共线性	AGAP012266	3L	39543679	39545414	-
AS2_scf7180000696055	3L	38C_39C	ASIC017860	1748630	1749681	-		共线性	AGAP012265	3L	39542334	39543339	+
AS2_scf7180000696055	3L	38C_39C	ASIC017861	1751727	1763873	+		共线性	AGAP012264	3L	39538225	39540694	-
AS2_scf7180000696055	3L	38C_39C	ASIC017862	1764623	1766213	+		共线性	AGAP012262	3L	39527926	39528992	-
AS2_scf7180000696055	3L	38C_39C	ASIC017863	1767506	1768834	+		共线性	AGAP012261	3L	39524698	39526328	-
AS2_scf7180000696055	3L	38C_39C	ASIC017865	1778042	1781360	+		共线性	AGAP012259	3L	39513202	39520263	-
AS2_scf7180000696055	3L	38C_39C	ASIC017866	1782880	1793981	-		共线性	AGAP012258	3L	39508206	39511533	+
AS2_scf7180000696055	3L	38C_39C	ASIC017867	1798424	1799176	-		共线性	AGAP010613	3L	7175597	7176434	-
AS2_scf7180000696055	3L	38C_39C	ASIC017868	1801693	1807514	+		共线性	AGAP010611	3L	7159111	7167882	-
AS2_scf7180000696055	3L	38C_39C	ASIC017869	1810719	1813061	-		共线性	AGAP010610	3L	7152964	7155218	+
AS2_scf7180000696055	3L	38C_39C	ASIC017872	1813476	1813901	+		共线性	AGAP010609	3L	7152086	7152733	-
AS2_scf7180000696055	3L	38C_39C	ASIC017873	1814451	1818582	+		共线性	AGAP010608	3L	7146146	7151785	-
AS2_scf7180000696055	3L	38C_39C	ASIC017874	1822505	1823442	-		共线性	AGAP010607	3L	7140674	7141497	+
AS2_scf7180000696055	3L	38C_39C	ASIC017875	1824027	1826633	+		共线性	AGAP010606	3L	7139265	7139925	-
AS2_scf7180000696055	3L	38C_39C	ASIC017876	1827026	1827583	+		共线性	AGAP010604	3L	7128494	7130944	-
AS2_scf7180000696055	3L	38C_39C	ASIC017878	1833729	1834616	-		共线性	AGAP010600	3L	7093689	7094422	+
AS2_scf7180000696055	3L	38C_39C	ASIC017880	1848301	1851182	-		共线性	AGAP010599	3L	7065959	7068610	+
AS2_scf7180000696055	3L	38C_39C	ASIC017895	1985727	2022865	-		共线性	AGAP010598	3L	6843922	6870077	+
AS2_scf7180000696055	3L	38C_39C	ASIC017898	2031015	2038086	-		共线性	AGAP010597	3L	6789190	6794637	+
AS2_scf7180000696055	3L	38C_39C	ASIC017912	2215474	2219528	+		共线性	AGAP010596	3L	6591865	6595810	-
AS2_scf7180000696055	3L	38C_39C	ASIC017914	2233706	2234940	-		共线性	AGAP010595	3L	6577198	6578219	+
AS2_scf7180000696055	3L	38C_39C	ASIC017916	2237082	2237768	+		共线性	AGAP010594	3L	6571712	6572401	-
AS2_scf7180000696055	3L	38C_39C	ASIC017917	2239286	2240545	-		共线性	AGAP010593	3L	6568940	6569730	+
AS2_scf7180000696055	3L	38C_39C	ASIC017918	2241828	2242791	-		共线性	AGAP010592	3L	6565273	6566713	+
AS2_scf7180000696055	3L	38C_39C	ASIC017919	2243855	2244661	+		共线性	AGAP010591	3L	6563226	6564786	-
AS2_scf7180000696055	3L	38C_39C	ASIC017920	2245670	2247388	+		共线性	AGAP028408	3L	6560841	6562922	-
AS2_scf7180000696055	3L	38C_39C	ASIC017921	2248800	2249516	+		共线性	AGAP010590	3L	6557712	6558634	-
AS2_scf7180000696055	3L	38C_39C	ASIC017922	2250849	2251061	-		共线性	AGAP010589	3L	6555590	6556590	+
AS2_scf7180000696055	3L	38C_39C	ASIC017923	2251702	2253479	+		共线性	AGAP010588	3L	6553400	6555265	-
AS2_scf7180000696055	3L	38C_39C	ASIC017924	2254816	2257642	-		共线性	AGAP010587	3L	6549097	6552583	+
AS2_scf7180000696055	3L	38C_39C	ASIC017925	2258324	2259340	+		共线性	AGAP010586	3L	6547454	6548556	-
AS2_scf7180000696055	3L	38C_39C	ASIC017927	2261710	2299836	-		共线性	AGAP010582	3L	6495035	6501129	+
AS2_scf7180000696055	3L	38C_39C	ASIC017929	2313478	2315907	-		共线性	AGAP010580	3L	6474643	6477162	+
AS2_scf7180000696055	3L	38C_39C	ASIC017930	2316755	2319031	-		共线性	AGAP010577	3L	6466650	6468852	+
AS2_scf7180000696055	3L	38C_39C	ASIC017931	2319253	2320169	-		共线性	AGAP010576	3L	6465288	6466437	+
AS2_scf7180000696055	3L	38C_39C	ASIC017933	2355830	2372761	+		共线性	AGAP012016	3L	36380500	36398421	+
AS2_scf7180000696055	3L	38C_39C	ASIC017934	2373282	2374198	-		共线性	AGAP012017	3L	36398991	36399964	-
AS2_scf7180000696055	3L	38C_39C	ASIC017935	2376038	2378340	+		共线性	AGAP012018	3L	36401865	36404823	+
AS2_scf7180000696055	3L	38C_39C	ASIC017936	2393516	2399190	+		共线性	AGAP012019	3L	36421436	36444396	+
AS2_scf7180000696055	3L	38C_39C	ASIC017938	2402296	2426485	+		共线性	AGAP012023	3L	36522331	36530681	+
AS2_scf7180000696055	3L	38C_39C	ASIC017940	2492046	2507416	+		共线性	AGAP012026	3L	36543620	36647337	+
AS2_scf7180000696055	3L	38C_39C	ASIC017941	2513028	2514382	+		共线性	AGAP028157	3L	36653861	36655980	+
AS2_scf7180000696055	3L	38C_39C	ASIC017942	2515749	2516637	+		共线性	AGAP028194	3L	36667027	36668540	+
AS2_scf7180000696055	3L	38C_39C	ASIC017944	2517431	2518525	-		共线性	AGAP028148	3L	36669088	36670293	-
AS2_scf7180000696055	3L	38C_39C	ASIC017945	2523342	2544091	-		共线性	AGAP011421	3L	24378457	24402690	+
AS2_scf7180000696055	3L	38C_39C	ASIC017946	2576382	2577357	-		共线性	AGAP011420	3L	24337099	24337833	+
AS2_scf7180000696055	3L	38C_39C	ASIC017951	2658179	2660632	-		共线性	AGAP028411	3L	24220789	24221280	+
AS2_scf7180000696055	3L	38C_39C	ASIC017956	2774970	2775750	-		共线性	AGAP011416	3L	24058181	24058897	+
AS2_scf7180000696055	3L	38C_39C	ASIC017960	2792536	2793372	+		共线性	AGAP011415	3L	24038267	24039058	-
AS2_scf7180000696055	3L	38C_39C	ASIC017961	2799316	2820429	-		共线性	AGAP011414	3L	24018075	24029486	+
AS2_scf7180000696055	3L	38C_39C	ASIC017964	2839742	2841760	-		共线性	AGAP011413	3L	23951631	23954573	+
AS2_scf7180000696055	3L	38C_39C	ASIC017965	2861904	2862938	+		共线性	AGAP011402	3L	23868111	23869678	-
AS2_scf7180000696055	3L	38C_39C	ASIC017966	2864237	2865049	+		共线性	AGAP012113	3L	37765069	37766262	-
AS2_scf7180000696055	3L	38C_39C	ASIC017967	2865300	2866955	-		共线性	AGAP012112	3L	37763207	37764974	+
AS2_scf7180000696055	3L	38C_39C	ASIC017971	2872813	2874823	-		共线性	AGAP012110	3L	37756206	37759203	+
AS2_scf7180000696055	3L	38C_39C	ASIC017972	2880978	2881955	+		共线性	AGAP012082	3L	37468782	37469936	+
AS2_scf7180000696055	3L	38C_39C	ASIC017974	2883754	2887039	-		共线性	AGAP012079	3L	37456703	37459665	-
AS2_scf7180000696055	3L	38C_39C	ASIC017975	2891413	2892609	+		共线性	AGAP012084	3L	37476738	37477727	+
AS2_scf7180000696055	3L	38C_39C	ASIC017976	2896731	2900951	-		共线性	AGAP012085	3L	37482901	37487555	-
AS2_scf7180000696055	3L	38C_39C	ASIC017977	2910953	2915641	-		共线性	AGAP012087	3L	37502480	37505830	-
AS2_scf7180000696055	3L	38C_39C	ASIC017979	2922659	2924727	+		共线性	AGAP012088	3L	37510387	37514232	+
AS2_scf7180000696055	3L	38C_39C	ASIC017980	2926075	2927611	-		共线性	AGAP012089	3L	37515950	37517440	-
AS2_scf7180000696055	3L	38C_39C	ASIC017983	2954803	2969281	+		共线性	AGAP012090	3L	37563557	37578274	+
AS2_scf7180000696055	3L	38C_39C	ASIC017984	2973013	2973690	+		共线性	AGAP012093	3L	37597025	37597477	+
AS2_scf7180000696055	3L	38C_39C	ASIC017987	2994026	2995913	+		共线性	AGAP012095	3L	37621857	37623747	+
AS2_scf7180000696055	3L	38C_39C	ASIC017988	3007897	3014218	+		共线性	AGAP012403	3L	41736474	41742484	-
AS2_scf7180000696055	3L	38C_39C	ASIC017989	3017735	3018770	-		共线性	AGAP012402	3L	41731404	41732561	+
AS2_scf7180000696055	3L	38C_39C	ASIC017990	3019884	3021747	+		共线性	AGAP012413	3L	41822706	41824363	+
AS2_scf7180000696055	3L	38C_39C	ASIC017991	3023996	3025822	+		共线性	AGAP012414	3L	41826549	41828336	+
AS2_scf7180000696055	3L	38C_39C	ASIC017992	3026848	3027649	-		共线性	AGAP012415	3L	41828846	41829610	-
AS2_scf7180000696055	3L	38C_39C	ASIC017994	3030416	3032304	+		共线性	AGAP012425	3L	41943601	41945529	-
AS2_scf7180000696055	3L	38C_39C	ASIC017995	3036330	3052992	-		共线性	AGAP012424	3L	41924090	41939037	+
AS2_scf7180000696055	3L	38C_39C	ASIC018001	3088600	3097429	-		共线性	AGAP012422	3L	41870678	41872969	+
AS2_scf7180000696055	3L	38C_39C	ASIC018003	3111889	3112320	+		共线性	AGAP012380	3L	41351107	41351538	-
AS2_scf7180000696055	3L	38C_39C	ASIC018005	3112993	3114542	+		共线性	AGAP012379	3L	41348796	41350494	-
AS2_scf7180000696055	3L	38C_39C	ASIC018006	3151632	3153344	+		共线性	AGAP012378	3L	41308878	41310287	-
AS2_scf7180000696055	3L	38C_39C	ASIC018010	3219117	3221706	-		共线性	AGAP012377	3L	41237454	41240065	+
AS2_scf7180000696055	3L	38C_39C	ASIC018011	3221977	3222423	-		共线性	AGAP012376	3L	41236535	41237137	+
AS2_scf7180000696055	3L	38C_39C	ASIC018012	3223201	3225080	+		共线性	AGAP012375	3L	41234121	41236116	-
AS2_scf7180000696055	3L	38C_39C	ASIC018013	3225856	3226206	+		共线性	AGAP012374	3L	41232774	41233520	-
AS2_scf7180000696055	3L	38C_39C	ASIC018014	3226356	3227441	-		共线性	AGAP012373	3L	41231615	41232703	+
AS2_scf7180000696055	3L	38C_39C	ASIC018017	3275526	3291569	+		共线性	AGAP012372	3L	41151046	41166134	-
AS2_scf7180000696055	3L	38C_39C	ASIC018018	3293303	3298617	-		共线性	AGAP012371	3L	41147105	41149226	+
AS2_scf7180000696055	3L	38C_39C	ASIC018020	3302132	3304812	+		共线性	AGAP012369	3L	41142055	41144112	-
AS2_scf7180000696055	3L	38C_39C	ASIC018021	3304982	3310370	-		共线性	AGAP012368	3L	41135908	41141542	+
AS2_scf7180000696055	3L	38C_39C	ASIC018023	3311984	3313991	+		共线性	AGAP012367	3L	41132773	41134888	-
AS2_scf7180000696055	3L	38C_39C	ASIC018024	3315026	3318314	+		共线性	AGAP012366	3L	41127978	41131426	-
AS2_scf7180000696055	3L	38C_39C	ASIC018025	3319720	3324133	+		共线性	AGAP012365	3L	41122567	41126580	-
AS2_scf7180000696055	3L	38C_39C	ASIC018027	3325399	3326177	+		共线性	AGAP012364	3L	41119880	41120809	-
AS2_scf7180000696055	3L	38C_39C	ASIC018028	3326912	3327678	+		共线性	AGAP028038	3L	35585975	35587212	-
AS2_scf7180000696055	3L	38C_39C	ASIC018029	3328698	3329522	+		共线性	AGAP011958	3L	35581726	35582608	-
AS2_scf7180000696055	3L	38C_39C	ASIC018030	3356250	3357187	+		共线性	AGAP011956	3L	35532317	35545428	-
AS2_scf7180000696055	3L	38C_39C	ASIC018036	3378912	3380046	-		共线性	AGAP028021	3L	35518387	35519558	+
AS2_scf7180000696055	3L	38C_39C	ASIC018038	3382665	3386453	-		共线性	AGAP011954	3L	35511025	35517105	+
AS2_scf7180000696055	3L	38C_39C	ASIC018039	3388098	3388865	-		共线性	AGAP011951	3L	35507128	35508078	-
AS2_scf7180000696055	3L	38C_39C	ASIC018041	3393373	3394161	-		共线性	AGAP011949	3L	35503535	35504293	+
AS2_scf7180000696055	3L	38C_39C	ASIC018042	3394792	3398253	-		共线性	AGAP011948	3L	35499481	35502693	+
AS2_scf7180000696055	3L	38C_39C	ASIC018044	3408242	3413205	+		共线性	AGAP011947	3L	35478598	35482503	-
AS2_scf7180000696055	3L	38C_39C	ASIC018045	3413545	3414495	-		共线性	AGAP011946	3L	35475884	35477008	+
AS2_scf7180000696055	3L	38C_39C	ASIC018046	3414979	3420227	+		共线性	AGAP011944	3L	35470106	35470814	-
AS2_scf7180000696055	3L	38C_39C	ASIC018051	3440979	3443009	+		共线性	AGAP011943	3L	35436517	35438454	-
AS2_scf7180000696055	3L	38C_39C	ASIC018052	3443668	3445455	+		共线性	AGAP028539	3L	35432267	35434194	-
AS2_scf7180000696055	3L	38C_39C	ASIC018053	3447601	3449380	+		共线性	AGAP028630	3L	35426512	35429807	-
AS2_scf7180000696055	3L	38C_39C	ASIC018054	3458031	3463964	+		共线性	AGAP011940	3L	35411762	35414327	-
AS2_scf7180000696055	3L	38C_39C	ASIC018056	3468693	3470604	+		共线性	AGAP011938	3L	35400270	35406726	-
AS2_scf7180000696055	3L	38C_39C	ASIC018057	3472688	3479213	-		共线性	AGAP011937	3L	35390430	35398037	+
AS2_scf7180000696055	3L	38C_39C	ASIC018060	3496648	3508013	-		共线性	AGAP011936	3L	35354466	35367736	+
AS2_scf7180000696055	3L	38C_39C	ASIC018064	3556983	3558770	+		共线性	AGAP011935	3L	35264498	35265267	-
AS2_scf7180000696055	3L	38C_39C	ASIC018065	3561182	3562568	-		共线性	AGAP011934	3L	35258637	35260057	+
AS2_scf7180000696055	3L	38C_39C	ASIC018067	3563453	3564583	-		共线性	AGAP011533	3L	26889027	26890643	-
AS2_scf7180000696055	3L	38C_39C	ASIC018068	3566639	3569000	+		共线性	AGAP011933	3L	35250550	35254488	-
AS2_scf7180000696055	3L	38C_39C	ASIC018069	3571847	3577181	+		共线性	AGAP011932	3L	35237843	35245670	-
AS2_scf7180000696055	3L	38C_39C	ASIC018071	3578090	3579326	-		共线性	AGAP011931	3L	35234486	35235888	+
AS2_scf7180000696055	3L	38C_39C	ASIC018072	3579971	3582216	+		共线性	AGAP011930	3L	35231419	35233761	-
AS2_scf7180000696055	3L	38C_39C	ASIC018073	3582878	3585018	+		共线性	AGAP011929	3L	35228458	35230909	-
AS2_scf7180000696055	3L	38C_39C	ASIC018074	3585642	3592532	+		共线性	AGAP028679	3L	35223162	35227663	-
AS2_scf7180000696055	3L	38C_39C	ASIC018077	3601709	3605239	+		共线性	AGAP011927	3L	35200388	35203125	-
AS2_scf7180000696055	3L	38C_39C	ASIC018078	3608101	3621368	+		共线性	AGAP011925	3L	35174460	35186555	-
AS2_scf7180000696055	3L	38C_39C	ASIC018080	3640534	3641465	-		共线性	AGAP011921	3L	35139279	35140163	+
AS2_scf7180000696055	3L	38C_39C	ASIC018082	3643145	3644072	+		共线性	AGAP011920	3L	35135196	35136147	-
AS2_scf7180000696055	3L	38C_39C	ASIC018087	3656939	3657797	+		共线性	AGAP011919	3L	35131337	35132253	-
AS2_scf7180000696055	3L	38C_39C	ASIC018088	3658322	3659175	+		共线性	AGAP011918	3L	35128179	35129164	-
AS2_scf7180000696055	3L	38C_39C	ASIC018089	3659641	3660603	+		共线性	AGAP011917	3L	35126950	35127906	-
AS2_scf7180000696055	3L	38C_39C	ASIC018096	3715624	3756074	+		共线性	AGAP011916	3L	34979677	35045570	-
AS2_scf7180000696055	3L	38C_39C	ASIC018100	3784111	3785530	+		共线性	AGAP011915	3L	34950515	34951938	-
AS2_scf7180000696055	3L	38C_39C	ASIC018103	3823865	3825202	-		共线性	AGAP011913	3L	34883818	34885182	+
AS2_scf7180000696055	3L	38C_39C	ASIC018105	3825947	3827320	+		共线性	AGAP011912	3L	34881630	34882996	-
AS2_scf7180000696055	3L	38C_39C	ASIC018106	3827898	3835227	+		共线性	AGAP011911	3L	34863624	34880858	-
AS2_scf7180000696055	3L	38C_39C	ASIC018107	3843089	3845731	-		共线性	AGAP011910	3L	34845189	34848143	+
AS2_scf7180000696055	3L	38C_39C	ASIC018108	3849200	3850967	+		共线性	AGAP011909	3L	34835475	34839141	-
AS2_scf7180000696055	3L	38C_39C	ASIC018109	3850992	3852234	-		共线性	AGAP011908	3L	34834196	34835437	+
AS2_scf7180000696055	3L	38C_39C	ASIC018110	3852914	3853171	+		共线性	AGAP011907	3L	34829904	34830161	-
AS2_scf7180000696055	3L	38C_39C	ASIC018111	3853256	3854224	-		共线性	AGAP011906	3L	34828763	34829833	+
AS2_scf7180000696055	3L	38C_39C	ASIC018112	3854947	3856404	+		共线性	AGAP011905	3L	34826608	34828062	-
AS2_scf7180000696055	3L	38C_39C	ASIC018114	3860739	3864604	-		共线性	AGAP011904	3L	34815587	34821920	+
AS2_scf7180000696055	3L	38C_39C	ASIC018116	3872087	3874714	-		共线性	AGAP011902	3L	34806337	34809068	+
AS2_scf7180000696055	3L	38C_39C	ASIC018123	3951170	3952538	+		共线性	AGAP011895	3L	34672947	34674479	+
AS2_scf7180000696055	3L	38C_39C	ASIC018124	3953134	3953594	-		共线性	AGAP011896	3L	34674684	34676121	-
AS2_scf7180000696055	3L	38C_39C	ASIC018125	3954297	3960877	-		共线性	AGAP011897	3L	34676783	34684164	-
AS2_scf7180000696055	3L	38C_39C	ASIC018127	3960963	3962206	+		共线性	AGAP011898	3L	34678898	34685295	+
AS2_scf7180000696055	3L	38C_39C	ASIC018128	3962999	3965356	+		共线性	AGAP011899	3L	34687962	34690451	+
AS2_scf7180000696055	3L	38C_39C	ASIC018129	3965388	3967356	-		共线性	AGAP011900	3L	34690337	34692333	-
AS2_scf7180000696055	3L	38C_39C	ASIC018130	3969309	3971894	+		共线性	AGAP011893	3L	34663626	34671063	-
AS2_scf7180000696055	3L	38C_39C	ASIC018131	3973236	3974539	+		共线性	AGAP011892	3L	34659278	34661561	-
AS2_scf7180000696055	3L	38C_39C	ASIC018132	3978176	3984004	-		共线性	AGAP011890	3L	34643254	34655244	+
AS2_scf7180000696055	3L	38C_39C	ASIC018133	3985301	3986205	+		共线性	AGAP011889	3L	34639746	34641352	-
AS2_scf7180000696055	3L	38C_39C	ASIC018134	3987791	3991756	-		共线性	AGAP011888	3L	34634037	34638616	+
AS2_scf7180000696055	3L	38C_39C	ASIC018135	3992795	3993837	+		共线性	AGAP011887	3L	34631276	34632383	-
AS2_scf7180000696055	3L	38C_39C	ASIC018136	3994154	3996042	-		共线性	AGAP011885	3L	34628957	34630017	+
AS2_scf7180000696055	3L	38C_39C	ASIC018138	3997112	3998338	+		共线性	AGAP011884	3L	34626504	34628528	-
AS2_scf7180000696055	3L	38C_39C	ASIC018139	3998561	3999258	-		共线性	AGAP011883	3L	34625157	34626271	+
AS2_scf7180000696055	3L	38C_39C	ASIC018140	4000323	4003220	+		共线性	AGAP011881	3L	34614776	34618853	-
AS2_scf7180000696055	3L	38C_39C	ASIC018142	4005572	4007899	-		共线性	AGAP011880	3L	34610027	34613184	+
AS2_scf7180000696055	3L	38C_39C	ASIC018144	4009842	4011284	+		共线性	AGAP011879	3L	34607154	34608893	-
AS2_scf7180000696055	3L	38C_39C	ASIC018145	4014025	4015380	-		共线性	AGAP011876	3L	34603047	34604510	+
AS2_scf7180000696055	3L	38C_39C	ASIC018147	4019251	4027203	+		共线性	AGAP011875	3L	34589474	34598008	-
AS2_scf7180000696055	3L	38C_39C	ASIC018149	4030669	4036947	+		共线性	AGAP011874	3L	34576241	34585040	-
AS2_scf7180000696055	3L	38C_39C	ASIC018150	4038985	4045677	+		共线性	AGAP011872	3L	34565744	34575160	-
AS2_scf7180000696055	3L	38C_39C	ASIC018151	4049872	4051724	+		共线性	AGAP011871	3L	34557291	34564047	-
AS2_scf7180000696055	3L	38C_39C	ASIC018153	4052793	4054599	-		共线性	AGAP011870	3L	34356716	34555878	+
AS2_scf7180000696055	3L	38C_39C	ASIC018160	4247192	4249937	+		共线性	AGAP011859	3L	34276239	34289207	-
AS2_scf7180000696055	3L	38C_39C	ASIC018161	4250140	4250591	-		共线性	AGAP011858	3L	34275367	34275973	+
AS2_scf7180000696055	3L	38C_39C	ASIC018166	4354387	4355386	+		共线性	AGAP011852	3L	34099972	34101082	-
AS2_scf7180000696055	3L	38C_39C	ASIC018171	4377851	4379341	-		共线性	AGAP028596	3L	34061840	34063568	+
AS2_scf7180000696055	3L	38C_39C	ASIC018172	4382079	4390333	-		共线性	AGAP011851	3L	34053468	34064120	+
AS2_scf7180000696055	3L	38C_39C	ASIC018173	4390813	4391558	+		共线性	AGAP011850	3L	34046194	34047198	-
AS2_scf7180000696055	3L	38C_39C	ASIC018174	4395280	4396707	-		共线性	AGAP011849	3L	34040636	34042647	+
AS2_scf7180000696055	3L	38C_39C	ASIC018175	4402894	4405768	+		共线性	AGAP011848	3L	34028642	34032485	-
AS2_scf7180000696055	3L	38C_39C	ASIC018176	4431412	4432434	+		共线性	AGAP011847	3L	33990326	33995358	-
AS2_scf7180000696055	3L	38C_39C	ASIC018177	4433504	4434730	-		共线性	AGAP011846	3L	33988362	33989238	+
AS2_scf7180000696055	3L	38C_39C	ASIC018179	4436992	4438684	+		共线性	AGAP011843	3L	33982065	33983417	-
AS2_scf7180000696055	3L	38C_39C	ASIC018180	4438981	4439701	-		共线性	AGAP011842	3L	33980884	33981757	+
AS2_scf7180000696055	3L	38C_39C	ASIC018183	4469706	4471035	+		共线性	AGAP011840	3L	33929846	33931701	-
AS2_scf7180000696055	3L	38C_39C	ASIC018184	4474209	4475542	+		共线性	AGAP011839	3L	33925153	33927790	-
AS2_scf7180000696055	3L	38C_39C	ASIC018185	4476953	4478793	-		共线性	AGAP011838	3L	33919586	33922375	+
AS2_scf7180000696055	3L	38C_39C	ASIC018186	4480834	4481121	+		共线性	AGAP011837	3L	33917053	33917340	-
AS2_scf7180000696055	3L	38C_39C	ASIC018187	4482380	4484303	+		共线性	AGAP011835	3L	33913749	33915618	-
AS2_scf7180000696055	3L	38C_39C	ASIC018189	4489207	4490368	-		共线性	AGAP011834	3L	33897690	33898873	+
AS2_scf7180000696055	3L	38C_39C	ASIC018190	4490751	4491785	-		共线性	AGAP011833	3L	33895928	33897156	+
AS2_scf7180000696055	3L	38C_39C	ASIC018191	4492752	4493206	-		共线性	AGAP011832	3L	33893177	33894381	+
AS2_scf7180000696055	3L	38C_39C	ASIC018193	4494530	4501457	+		共线性	AGAP011830	3L	33882401	33887897	-
AS2_scf7180000696055	3L	38C_39C	ASIC018194	4502343	4502750	+		共线性	AGAP011829	3L	33879862	33880524	-
AS2_scf7180000696055	3L	38C_39C	ASIC018195	4503388	4506633	-		共线性	AGAP011828	3L	33872056	33877105	+
AS2_scf7180000696055	3L	38C_39C	ASIC018196	4510914	4513109	-		共线性	AGAP011827	3L	33865917	33868703	+
AS2_scf7180000696055	3L	38C_39C	ASIC018197	4514309	4514654	-		共线性	AGAP028538	3L	33858477	33862652	+
AS2_scf7180000696055	3L	38C_39C	ASIC018198	4515112	4516241	+		共线性	AGAP011824	3L	33860576	33861767	-
AS2_scf7180000696055	3L	38C_39C	ASIC018200	4520266	4536686	-		共线性	AGAP011823	3L	33834822	33854354	+
AS2_scf7180000696055	3L	38C_39C	ASIC018201	4537911	4544339	+		共线性	AGAP011822	3L	33824771	33831791	-
AS2_scf7180000696055	3L	38C_39C	ASIC018202	4544821	4546105	-		共线性	AGAP011821	3L	33823011	33824588	+
AS2_scf7180000696055	3L	38C_39C	ASIC018205	4553767	4558182	-		共线性	AGAP012387	3L	41486836	41491215	-
AS2_scf7180000696055	3L	38C_39C	ASIC018211	4693753	4694182	+		共线性	AGAP012390	3L	41693522	41695667	+
AS2_scf7180000696055	3L	38C_39C	ASIC018212	4697280	4699433	+		共线性	AGAP012391	3L	41699297	41701581	+
AS2_scf7180000696055	3L	38C_39C	ASIC018214	4710191	4711464	-		共线性	AGAP012394	3L	41710048	41711592	-
AS2_scf7180000696055	3L	38C_39C	ASIC018217	4716776	4717006	-		共线性	AGAP012397	3L	41720453	41721221	-
AS2_scf7180000696055	3L	38C_39C	ASIC018218	4717562	4718525	+		共线性	AGAP012398	3L	41721913	41723295	+
AS2_scf7180000696055	3L	38C_39C	ASIC018219	4719325	4720918	-		共线性	AGAP012399	3L	41723406	41725308	-
AS2_scf7180000696055	3L	38C_39C	ASIC018220	4721520	4726864	+		共线性	AGAP012400	3L	41725960	41728088	+
AS2_scf7180000696055	3L	38C_39C	ASIC018221	4728827	4736131	+		共线性	AGAP012412	3L	41815484	41816680	-
AS2_scf7180000696055	3L	38C_39C	ASIC018223	4761337	4765412	-		共线性	AGAP012410	3L	41783922	41787299	+
AS2_scf7180000696055	3L	38C_39C	ASIC018224	4772711	4774217	-		共线性	AGAP012409	3L	41771464	41773010	+
AS2_scf7180000696055	3L	38C_39C	ASIC018225	4774537	4776560	-		共线性	AGAP012408	3L	41769006	41771149	+
AS2_scf7180000696055	3L	38C_39C	ASIC018227	4777727	4781869	+		共线性	AGAP012407	3L	41763690	41768421	-
AS2_scf7180000696055	3L	38C_39C	ASIC018228	4784670	4788395	+		共线性	AGAP012406	3L	41755657	41759200	-
AS2_scf7180000696055	3L	38C_39C	ASIC018229	4789876	4793981	-		共线性	AGAP012404	3L	41748911	41753784	+
AS2_scf7180000696055	3L	38C_39C	ASIC018230	4796738	4798182	+		共线性	AGAP012096	3L	37631554	37633381	+
AS2_scf7180000696055	3L	38C_39C	ASIC018231	4798864	4801235	+		共线性	AGAP012097	3L	37635911	37637229	+
AS2_scf7180000696055	3L	38C_39C	ASIC018232	4802071	4803514	-		共线性	AGAP012098	3L	37639133	37639890	-
AS2_scf7180000696055	3L	38C_39C	ASIC018236	4809745	4810499	+		共线性	AGAP012100	3L	37645770	37647104	+
AS2_scf7180000696055	3L	38C_39C	ASIC018238	4811574	4812495	+		共线性	AGAP012101	3L	37648959	37649948	+
AS2_scf7180000696055	3L	38C_39C	ASIC018239	4826391	4828841	-		共线性	AGAP012103	3L	37666033	37670044	-
AS2_scf7180000696055	3L	38C_39C	ASIC018242	4877521	4879337	+		共线性	AGAP012104	3L	37739158	37740909	+
AS2_scf7180000696055	3L	38C_39C	ASIC018243	4879630	4880766	+		共线性	AGAP012105	3L	37741173	37742082	+
AS2_scf7180000696055	3L	38C_39C	ASIC018244	4881126	4882640	-		共线性	AGAP012106	3L	37743476	37744670	-
AS2_scf7180000696055	3L	38C_39C	ASIC018245	4883586	4884850	+		共线性	AGAP012108	3L	37748113	37750656	+
AS2_scf7180000696055	3L	38C_39C	ASIC018246	4886950	4888784	-		共线性	AGAP012109	3L	37753454	37755154	-
AS2_scf7180000696055	3L	38C_39C	ASIC018250	4892968	4898329	-		共线性	AGAP012077	3L	37448340	37449680	+
AS2_scf7180000696055	3L	38C_39C	ASIC018255	4930119	4931147	+		共线性	AGAP012072	3L	37400020	37401366	-
AS2_scf7180000696055	3L	38C_39C	ASIC018256	4938282	4945368	+		共线性	AGAP012070	3L	37371800	37377214	-
AS2_scf7180000696055	3L	38C_39C	ASIC018260	4955913	4967111	+		共线性	AGAP012068	3L	37346839	37361850	-
AS2_scf7180000696055	3L	38C_39C	ASIC018263	4982944	4985776	-		共线性	AGAP012066	3L	37332965	37336389	+
AS2_scf7180000696055	3L	38C_39C	ASIC018266	5035774	5052224	+		共线性	AGAP012064	3L	37214654	37240902	-
AS2_scf7180000696055	3L	38C_39C	ASIC018268	5066155	5067190	+		共线性	AGAP012063	3L	37202692	37205695	-
AS2_scf7180000696055	3L	38C_39C	ASIC018269	5072450	5074530	+		共线性	AGAP012061	3L	37195173	37196209	-
AS2_scf7180000696055	3L	38C_39C	ASIC018272	5081152	5083736	+		共线性	AGAP012059	3L	37185259	37187352	-
AS2_scf7180000696055	3L	38C_39C	ASIC018273	5086690	5087828	-		共线性	AGAP012058	3L	37180101	37181462	+
AS2_scf7180000696055	3L	38C_39C	ASIC018275	5090820	5092542	+		共线性	AGAP012057	3L	37173628	37176799	-
AS2_scf7180000696055	3L	38C_39C	ASIC018276	5102362	5103284	+		共线性	AGAP012056	3L	37151982	37162785	-
AS2_scf7180000696055	3L	38C_39C	ASIC018284	5242267	5248096	+		共线性	AGAP012054	3L	36975510	36983150	-
AS2_scf7180000696055	3L	38C_39C	ASIC018287	5278558	5284565	+		共线性	AGAP012053	3L	36938555	36942417	-
AS2_scf7180000696055	3L	38C_39C	ASIC018291	5297373	5303712	+		共线性	AGAP028542	3L	36922649	36923519	-
AS2_scf7180000696055	3L	38C_39C	ASIC018294	5337528	5342715	+		共线性	AGAP012051	3L	36877254	36877841	-
AS2_scf7180000696055	3L	38C_39C	ASIC018295	5344316	5355382	-		共线性	AGAP012048	3L	36859940	36869012	+
AS2_scf7180000696055	3L	38C_39C	ASIC018296	5357146	5362596	-		共线性	AGAP011745	3L	32840159	32847882	-
AS2_scf7180000696055	3L	38C_39C	ASIC018297	5367917	5372286	+		共线性	AGAP011746	3L	32865203	32871725	+
AS2_scf7180000696055	3L	38C_39C	ASIC018299	5373607	5377308	-		共线性	AGAP011747	3L	32873107	32874051	-
AS2_scf7180000696055	3L	38C_39C	ASIC018300	5382355	5384768	-		共线性	AGAP011749	3L	32886016	32888673	-
AS2_scf7180000696055	3L	38C_39C	ASIC018302	5409442	5411967	+		共线性	AGAP011750	3L	32917179	32919704	+
AS2_scf7180000696055	3L	38C_39C	ASIC018304	5414095	5415879	-		共线性	AGAP011751	3L	32920615	32922381	-
AS2_scf7180000696055	3L	38C_39C	ASIC018305	5417407	5418276	+		共线性	AGAP011752	3L	32926760	32927735	+
AS2_scf7180000696055	3L	38C_39C	ASIC018306	5420026	5424872	-		共线性	AGAP011754	3L	32930392	32935636	-
AS2_scf7180000696055	3L	38C_39C	ASIC018308	5431206	5431851	+		共线性	AGAP011756	3L	32951545	32952804	+
AS2_scf7180000696055	3L	38C_39C	ASIC018309	5432705	5434232	+		共线性	AGAP011757	3L	32953796	32955318	+
AS2_scf7180000696055	3L	38C_39C	ASIC018310	5436177	5438637	-		共线性	AGAP011758	3L	32957587	32960877	-
AS2_scf7180000696055	3L	38C_39C	ASIC018311	5442538	5444772	-		共线性	AGAP011759	3L	32964876	32969643	-
AS2_scf7180000696055	3L	38C_39C	ASIC018312	5450329	5451327	-		共线性	AGAP011762	3L	32979374	32980417	-
AS2_scf7180000696055	3L	38C_39C	ASIC018316	5459447	5466061	+		共线性	AGAP011764	3L	32993728	33004268	+
AS2_scf7180000696055	3L	38C_39C	ASIC018317	5467228	5470389	+		共线性	AGAP011765	3L	33005140	33009720	+
AS2_scf7180000696055	3L	38C_39C	ASIC018319	5474137	5481806	-		共线性	AGAP011766	3L	33014518	33027203	-
AS2_scf7180000696055	3L	38C_39C	ASIC018320	5482889	5484128	+		共线性	AGAP011767	3L	33028850	33030212	+
AS2_scf7180000696055	3L	38C_39C	ASIC018321	5486555	5487972	-		共线性	AGAP011768	3L	33033843	33059444	-
AS2_scf7180000696055	3L	38C_39C	ASIC018322	5508008	5512647	+		共线性	AGAP011769	3L	33071041	33075723	+
AS2_scf7180000696055	3L	38C_39C	ASIC018323	5514282	5519886	-		共线性	AGAP011770	3L	33079221	33085999	-
AS2_scf7180000696055	3L	38C_39C	ASIC018327	5536720	5538703	+		共线性	AGAP011771	3L	33114048	33115954	+
AS2_scf7180000696055	3L	38C_39C	ASIC018328	5540691	5543786	-		共线性	AGAP011772	3L	33119328	33123245	-
AS2_scf7180000696055	3L	38C_39C	ASIC018329	5552913	5556720	+		共线性	AGAP011776	3L	33162115	33166028	+
AS2_scf7180000696055	3L	38C_39C	ASIC018330	5558244	5559379	+		共线性	AGAP011777	3L	33170785	33172368	+
AS2_scf7180000696055	3L	38C_39C	ASIC018332	5579911	5585998	+		共线性	AGAP011778	3L	33201186	33206559	+
AS2_scf7180000696055	3L	38C_39C	ASIC018336	5607121	5617472	+		共线性	AGAP028638	3L	40075766	40085692	-
AS2_scf7180000696055	3L	38C_39C	ASIC018340	5679654	5680973	+		共线性	AGAP011809	3L	33470808	33471631	+
AS2_scf7180000696055	3L	38C_39C	ASIC018341	5684340	5685683	-		共线性	AGAP011810	3L	33476681	33495613	-
AS2_scf7180000696055	3L	38C_39C	ASIC018344	5697061	5700552	-		共线性	AGAP011811	3L	33497216	33501484	-
AS2_scf7180000696055	3L	38C_39C	ASIC018346	5718278	5722133	+		共线性	AGAP011812	3L	33528954	33533641	+
AS2_scf7180000696055	3L	38C_39C	ASIC018350	5743184	5744164	+		共线性	AGAP028416	3L	33571530	33572387	+
AS2_scf7180000696055	3L	38C_39C	ASIC018353	5825330	5826807	+		共线性	AGAP011813	3L	33701576	33703082	+
AS2_scf7180000696055	3L	38C_39C	ASIC018354	5827370	5828401	+		共线性	AGAP011814	3L	33703978	33705233	+
AS2_scf7180000696055	3L	38C_39C	ASIC018355	5828861	5832946	-		共线性	AGAP011815	3L	33705848	33712398	-
AS2_scf7180000696055	3L	38C_39C	ASIC018357	5851121	5851481	+		共线性	AGAP011816	3L	33739943	33740551	+
AS2_scf7180000696055	3L	38C_39C	ASIC018358	5851584	5853071	-		共线性	AGAP011817	3L	33740581	33742078	-
AS2_scf7180000696055	3L	38C_39C	ASIC018360	5853569	5854851	+		共线性	AGAP011818	3L	33742546	33744174	+
AS2_scf7180000696055	3L	38C_39C	ASIC018362	5857845	5859444	+		共线性	AGAP011819	3L	33748595	33750342	+
AS2_scf7180000696055	3L	38C_39C	ASIC018363	5862232	5862957	+		共线性	AGAP028417	3L	33753325	33753951	+
AS2_scf7180000696055	3L	38C_39C	ASIC018365	5900053	5903750	+		共线性	AGAP028418	3L	33804121	33815241	+
AS2_scf7180000696059	3L	38B	ASIC019421	30279	32120	-		共线性	AGAP028544	3L	39400088	39406363	-
AS2_scf7180000696059	3L	38B	ASIC019432	33207	34807	-		共线性	AGAP028544	3L	39400088	39406363	-
AS2_scf7180000696059	3L	38B	ASIC019443	35262	37305	-		共线性	AGAP028544	3L	39400088	39406363	-
AS2_scf7180000696059	3L	38B	ASIC019454	37662	39634	-		共线性	AGAP028709	3L	39406592	39408683	-
AS2_scf7180000696059	3L	38B	ASIC019465	41907	44034	-		共线性	AGAP028708	3L	39409838	39411921	-
AS2_scf7180000696059	3L	38B	ASIC019476	45096	49760	-		共线性	AGAP012254	3L	39412417	39416731	-
AS2_scf7180000696059	3L	38B	ASIC019487	53618	59951	-		共线性	AGAP012255	3L	39420944	39426811	-
AS2_scf7180000696059	3L	38B	ASIC019349	142469	154058	-		共线性	AGAP010621	3L	7316110	7330690	-
AS2_scf7180000696059	3L	38B	ASIC019371	169001	170252	-		共线性	AGAP010622	3L	7356645	7357957	-
AS2_scf7180000696059	3L	38B	ASIC019383	171535	173338	+		共线性	AGAP010623	3L	7358633	7360547	+
AS2_scf7180000696059	3L	38B	ASIC019405	176282	177607	-		共线性	AGAP010624	3L	7362973	7364583	-
AS2_scf7180000696059	3L	38B	ASIC019414	177999	179120	+		共线性	AGAP028727	3L	7400155	7401456	+
AS2_scf7180000696059	3L	38B	ASIC019415	179683	180775	-		共线性	AGAP010625	3L	7401705	7403827	-
AS2_scf7180000696059	3L	38B	ASIC019417	184779	189787	-		共线性	AGAP010626	3L	7418956	7423495	-
AS2_scf7180000696059	3L	38B	ASIC019420	227738	232733	-		共线性	AGAP010630	3L	7641525	7645657	-
AS2_scf7180000696059	3L	38B	ASIC019423	241050	251621	+		共线性	AGAP010632	3L	7655312	7670345	+
AS2_scf7180000696059	3L	38B	ASIC019424	253528	255348	+		共线性	AGAP010633	3L	7673218	7674243	+
AS2_scf7180000696059	3L	38B	ASIC019425	276819	280421	-		共线性	AGAP010638	3L	7837545	7849506	-
AS2_scf7180000696059	3L	38B	ASIC019428	321472	322258	-		共线性	AGAP010640	3L	7898310	7902990	-
AS2_scf7180000696059	3L	38B	ASIC019431	334723	336822	-		共线性	AGAP010641	3L	7909516	7917149	-
AS2_scf7180000696059	3L	38B	ASIC019434	344249	344518	+		共线性	AGAP010642	3L	7927581	7927856	+
AS2_scf7180000696059	3L	38B	ASIC019435	345916	350524	+		共线性	AGAP010643	3L	7929754	7934651	+
AS2_scf7180000696059	3L	38B	ASIC019436	352879	355883	+		共线性	AGAP011093	3L	16484663	16487644	-
AS2_scf7180000696059	3L	38B	ASIC019437	358955	364263	+		共线性	AGAP011092	3L	16474267	16480123	-
AS2_scf7180000696059	3L	38B	ASIC019439	377361	384703	+		共线性	AGAP011089	3L	16457549	16461141	-
AS2_scf7180000696059	3L	38B	ASIC019440	388797	406851	-		共线性	AGAP011087	3L	16433170	16452458	+
AS2_scf7180000696059	3L	38B	ASIC019451	490204	492940	+		共线性	AGAP028510	3L	16369267	16373543	-
AS2_scf7180000696059	3L	38B	ASIC019452	494152	495206	-		共线性	AGAP011086	3L	16368237	16369337	+
AS2_scf7180000696059	3L	38B	ASIC019453	497944	505488	-		共线性	AGAP011085	3L	16354719	16363803	+
AS2_scf7180000696059	3L	38B	ASIC019455	510902	513937	+		共线性	AGAP011084	3L	16351133	16353867	-
AS2_scf7180000696059	3L	38B	ASIC019457	523491	541407	-		共线性	AGAP011082	3L	16324641	16342284	+
AS2_scf7180000696059	3L	38B	ASIC019458	542268	542614	+		共线性	AGAP011081	3L	16321129	16321817	-
AS2_scf7180000696059	3L	38B	ASIC019459	543198	548850	-		共线性	AGAP011080	3L	16315168	16321008	+
AS2_scf7180000696059	3L	38B	ASIC019460	552316	554530	-		共线性	AGAP011079	3L	16309513	16312746	+
AS2_scf7180000696059	3L	38B	ASIC019461	556239	557765	+		共线性	AGAP011078	3L	16307137	16308684	-
AS2_scf7180000696059	3L	38B	ASIC019462	557906	558348	-		共线性	AGAP011077	3L	16305806	16307070	+
AS2_scf7180000696059	3L	38B	ASIC019463	562494	584369	+		共线性	AGAP011070	3L	16241949	16264072	-
AS2_scf7180000696059	3L	38B	ASIC019466	589734	592431	-		共线性	AGAP011069	3L	16235320	16239388	+
AS2_scf7180000696059	3L	38B	ASIC019468	606243	607351	-		共线性	AGAP011066	3L	16187554	16188730	+
AS2_scf7180000696059	3L	38B	ASIC019469	609526	614828	+		共线性	AGAP011065	3L	16180721	16182860	-
AS2_scf7180000696059	3L	38B	ASIC019471	658807	660075	-		共线性	AGAP011064	3L	16136984	16138407	+
AS2_scf7180000696059	3L	38B	ASIC019472	672901	673224	-		共线性	AGAP011063	3L	16089670	16089942	+
AS2_scf7180000696059	3L	38B	ASIC019485	872535	873027	-		共线性	AGAP011062	3L	15825999	15828447	+
AS2_scf7180000696059	3L	38B	ASIC019489	896552	897760	-		共线性	AGAP011061	3L	15808210	15809335	+
AS2_scf7180000696059	3L	38B	ASIC019490	898657	899056	+		共线性	AGAP011059	3L	15804377	15804935	-
AS2_scf7180000696059	3L	38B	ASIC019491	899481	902174	+		共线性	AGAP011058	3L	15801273	15803961	-
AS2_scf7180000696059	3L	38B	ASIC019492	909916	910972	-		共线性	AGAP011057	3L	15800142	15801273	+
AS2_scf7180000696059	3L	38B	ASIC019493	911284	912191	-		共线性	AGAP011056	3L	15798800	15799845	+
AS2_scf7180000696059	3L	38B	ASIC019494	912664	915705	+		共线性	AGAP011055	3L	15794879	15797831	-
AS2_scf7180000696059	3L	38B	ASIC019496	921550	922671	+		共线性	AGAP011053	3L	15784161	15785543	-
AS2_scf7180000696059	3L	38B	ASIC019273	927029	933569	+		共线性	AGAP011138	3L	17798459	17819055	-
AS2_scf7180000696059	3L	38B	ASIC019277	957616	958707	+		共线性	AGAP011137	3L	17791455	17792757	-
AS2_scf7180000696059	3L	38B	ASIC019278	959898	961754	-		共线性	AGAP011136	3L	17789806	17790393	+
AS2_scf7180000696059	3L	38B	ASIC019281	971786	973137	+		共线性	AGAP011135	3L	17786160	17787569	-
AS2_scf7180000696059	3L	38B	ASIC019284	984931	1025243	+		共线性	AGAP011134	3L	17742761	17775344	-
AS2_scf7180000696059	3L	38B	ASIC019288	1085384	1087158	-		共线性	AGAP011133	3L	17692379	17696099	+
AS2_scf7180000696059	3L	38B	ASIC019289	1088058	1088794	+		共线性	AGAP011132	3L	17690415	17691167	-
AS2_scf7180000696059	3L	38B	ASIC019290	1088979	1089704	-		共线性	AGAP011131	3L	17689307	17690340	+
AS2_scf7180000696059	3L	38B	ASIC019291	1090141	1091306	+		共线性	AGAP028410	3L	17687750	17688959	-
AS2_scf7180000696059	3L	38B	ASIC019292	1091405	1092668	-		共线性	AGAP011130	3L	17686066	17687629	+
AS2_scf7180000696059	3L	38B	ASIC019299	1197961	1215498	+		共线性	AGAP011128	3L	17557346	17571851	-
AS2_scf7180000696059	3L	38B	ASIC019310	1338768	1344801	+		共线性	AGAP011127	3L	17432848	17438594	-
AS2_scf7180000696059	3L	38B	ASIC019311	1346271	1347271	-		共线性	AGAP011126	3L	17429809	17430981	+
AS2_scf7180000696059	3L	38B	ASIC019312	1348403	1348980	+		共线性	AGAP012138	3L	38003040	38004273	+
AS2_scf7180000696059	3L	38B	ASIC019313	1350540	1351935	-		共线性	AGAP012139	3L	38005077	38006870	-
AS2_scf7180000696059	3L	38B	ASIC019314	1352679	1355340	+		共线性	AGAP012140	3L	38007368	38011706	+
AS2_scf7180000696059	3L	38B	ASIC019318	1376421	1389398	+		共线性	AGAP012141	3L	38016044	38039839	+
AS2_scf7180000696059	3L	38B	ASIC019320	1391675	1393503	-		共线性	AGAP012142	3L	38043070	38044891	-
AS2_scf7180000696059	3L	38B	ASIC019321	1393829	1394969	+		共线性	AGAP012143	3L	38045129	38046261	+
AS2_scf7180000696059	3L	38B	ASIC019322	1395112	1397300	-		共线性	AGAP012144	3L	38046288	38048714	-
AS2_scf7180000696059	3L	38B	ASIC019323	1398326	1400411	+		共线性	AGAP012146	3L	38051356	38057320	+
AS2_scf7180000696059	3L	38B	ASIC019329	1415260	1431938	-		共线性	AGAP012148	3L	38070519	38076647	-
AS2_scf7180000696059	3L	38B	ASIC019331	1434932	1436655	-		共线性	AGAP012152	3L	38083918	38085832	+
AS2_scf7180000696059	3L	38B	ASIC019332	1437372	1440043	-		共线性	AGAP012154	3L	38086822	38089511	-
AS2_scf7180000696059	3L	38B	ASIC019334	1449847	1456259	+		共线性	AGAP012155	3L	38100128	38105509	+
AS2_scf7180000696059	3L	38B	ASIC019335	1458580	1465507	+		共线性	AGAP012156	3L	38107309	38112799	+
AS2_scf7180000696059	3L	38B	ASIC019336	1467068	1472988	-		共线性	AGAP028631	3L	38113091	38119065	-
AS2_scf7180000696059	3L	38B	ASIC019337	1474227	1475393	+		共线性	AGAP012159	3L	38122357	38123187	+
AS2_scf7180000696059	3L	38B	ASIC019342	1527484	1535692	-		共线性	AGAP012115	3L	37774151	37782167	-
AS2_scf7180000696059	3L	38B	ASIC019347	1587111	1589768	-		共线性	AGAP012116	3L	37828152	37829705	-
AS2_scf7180000696059	3L	38B	ASIC019350	1593317	1594336	+		共线性	AGAP012118	3L	37831630	37832619	+
AS2_scf7180000696059	3L	38B	ASIC019351	1596046	1598223	-		共线性	AGAP012119	3L	37834518	37836446	-
AS2_scf7180000696059	3L	38B	ASIC019352	1599239	1600390	-		共线性	AGAP012120	3L	37837302	37838516	-
AS2_scf7180000696059	3L	38B	ASIC019353	1600771	1602495	-		共线性	AGAP012121	3L	37838834	37840507	-
AS2_scf7180000696059	3L	38B	ASIC019354	1602877	1603685	+		共线性	AGAP012122	3L	37840674	37841735	+
AS2_scf7180000696059	3L	38B	ASIC019355	1606779	1639641	-		共线性	AGAP012123	3L	37844721	37873153	-
AS2_scf7180000696059	3L	38B	ASIC019358	1678807	1681299	+		共线性	AGAP012125	3L	37911218	37912340	+
AS2_scf7180000696059	3L	38B	ASIC019359	1683205	1698806	-		共线性	AGAP012127	3L	37918083	37928011	-
AS2_scf7180000696059	3L	38B	ASIC019361	1703046	1704575	+		共线性	AGAP012129	3L	37935004	37936459	+
AS2_scf7180000696059	3L	38B	ASIC019362	1728462	1729387	+		共线性	AGAP012130	3L	37957390	37957996	+
AS2_scf7180000696059	3L	38B	ASIC019363	1732432	1733719	+		共线性	AGAP012131	3L	37960351	37965533	+
AS2_scf7180000696059	3L	38B	ASIC019364	1735537	1738038	-		共线性	AGAP028721	3L	37962401	37963921	-
AS2_scf7180000696059	3L	38B	ASIC019367	1745142	1759501	-		共线性	AGAP012132	3L	37969908	37970507	-
AS2_scf7180000696059	3L	38B	ASIC019368	1761493	1767906	+		共线性	AGAP028751	3L	37982223	37985914	+
AS2_scf7180000696059	3L	38B	ASIC019369	1769602	1770600	+		共线性	AGAP028749	3L	37990121	37990915	+
AS2_scf7180000696059	3L	38B	ASIC019370	1774402	1780043	-		共线性	AGAP012134	3L	37993229	37997915	-
AS2_scf7180000696059	3L	38B	ASIC019372	1781145	1782248	-		共线性	AGAP012135	3L	37999396	38000592	-
AS2_scf7180000696059	3L	38B	ASIC019373	1783698	1784382	-		共线性	AGAP012137	3L	38002029	38002602	-
AS2_scf7180000696059	3L	38B	ASIC019374	1785573	1795083	+		共线性	AGAP011123	3L	17413002	17420987	-
AS2_scf7180000696059	3L	38B	ASIC019378	1815469	1823492	+		共线性	AGAP011122	3L	17385395	17392239	-
AS2_scf7180000696059	3L	38B	ASIC019380	1844320	1847557	-		共线性	AGAP011121	3L	17359521	17364790	+
AS2_scf7180000696059	3L	38B	ASIC019385	1875261	1875904	+		共线性	AGAP011120	3L	17332156	17334739	-
AS2_scf7180000696059	3L	38B	ASIC019387	1881457	1882960	-		共线性	AGAP011119	3L	17321524	17326732	+
AS2_scf7180000696059	3L	38B	ASIC019392	1932101	1932949	+		共线性	AGAP011117	3L	17278947	17279930	-
AS2_scf7180000696059	3L	38B	ASIC019393	1984785	1987388	-		共线性	AGAP011116	3L	17231246	17233523	+
AS2_scf7180000696059	3L	38B	ASIC019395	1994005	1994631	+		共线性	AGAP028512	3L	17228397	17230694	-
AS2_scf7180000696059	3L	38B	ASIC019396	1995699	1998027	-		共线性	AGAP011115	3L	17225051	17228508	+
AS2_scf7180000696059	3L	38B	ASIC019399	2015161	2016652	+		共线性	AGAP011114	3L	17222808	17224759	-
AS2_scf7180000696059	3L	38B	ASIC019400	2023894	2047968	-		共线性	AGAP011113	3L	17190014	17214138	+
AS2_scf7180000696059	3L	38B	ASIC019413	2173452	2207573	-		共线性	AGAP011111	3L	17034389	17057435	+
AS2_scf7180000696026	3L	37C_38A	ASIC014484	569830	571093	+		共线性	AGAP010644	3L	7936971	7938340	+
AS2_scf7180000696026	3L	37C_38A	ASIC014486	576054	588502	-		共线性	AGAP010646	3L	7943883	7961060	-
AS2_scf7180000696026	3L	37C_38A	ASIC014487	591703	592923	+		共线性	AGAP010648	3L	7964187	7965356	+
AS2_scf7180000696026	3L	37C_38A	ASIC014488	594765	596045	+		共线性	AGAP010649	3L	7968501	7969835	+
AS2_scf7180000696026	3L	37C_38A	ASIC014489	596739	598055	-		共线性	AGAP010650	3L	7970287	7971357	-
AS2_scf7180000696026	3L	37C_38A	ASIC014491	618139	618978	-		共线性	AGAP010653	3L	8018339	8021381	-
AS2_scf7180000696026	3L	37C_38A	ASIC014495	645090	676191	-		共线性	AGAP010655	3L	8053874	8083316	-
AS2_scf7180000696026	3L	37C_38A	ASIC014497	685462	688900	+		共线性	AGAP010656	3L	8078239	8100371	+
AS2_scf7180000696026	3L	37C_38A	ASIC014502	714787	719405	-		共线性	AGAP010659	3L	8127248	8132862	+
AS2_scf7180000696026	3L	37C_38A	ASIC014475	389620	399514	+		共线性	AGAP011095	3L	16664897	16675328	-
AS2_scf7180000696026	3L	37C_38A	ASIC014468	309480	310364	-		共线性	AGAP011096	3L	16748600	16749619	+
AS2_scf7180000696026	3L	37C_38A	ASIC014465	233065	234012	-		共线性	AGAP011098	3L	16824971	16825968	+
AS2_scf7180000696026	3L	37C_38A	ASIC014460	167810	183424	+		共线性	AGAP011099	3L	16873002	16888797	-
AS2_scf7180000696026	3L	37C_38A	ASIC014457	113340	116181	-		共线性	AGAP011100	3L	16934469	16939678	+
AS2_scf7180000696026	3L	37C_38A	ASIC014456	111203	112669	+		共线性	AGAP011101	3L	16940178	16940970	-
AS2_scf7180000696026	3L	37C_38A	ASIC014453	87209	87612	+		共线性	AGAP011102	3L	16945623	16946172	-
AS2_scf7180000696026	3L	37C_38A	ASIC014452	79186	81176	+		共线性	AGAP011103	3L	16954658	16956454	-
AS2_scf7180000696026	3L	37C_38A	ASIC014527	36109	36952	+		共线性	AGAP011105	3L	16995322	16999343	-
AS2_scf7180000696026	3L	37C_38A	ASIC014516	30416	32732	-		共线性	AGAP011106	3L	16999794	17000635	+
AS2_scf7180000696026	3L	37C_38A	ASIC014505	29716	30230	+		共线性	AGAP011107	3L	17002219	17003076	-
AS2_scf7180000696026	3L	37C_38A	ASIC014483	24714	25539	+		共线性	AGAP011108	3L	17009349	17012043	-
AS2_scf7180000696026	3L	37C_38A	ASIC014472	18404	23855	-		共线性	AGAP011109	3L	17014756	17017437	+
AS2_scf7180000696026	3L	37C_38A	ASIC014450	7524	9873	-		共线性	AGAP011110	3L	17025705	17028254	+
AS2_scf7180000696026	3L	37C_38A	ASIC014504	741553	761417	+		共线性	AGAP011705	3L	31692998	31715050	+
AS2_scf7180000696026	3L	37C_38A	ASIC014506	763316	764550	-		共线性	AGAP011706	3L	31717156	31718932	-
AS2_scf7180000696026	3L	37C_38A	ASIC014507	765240	766955	+		共线性	AGAP011707	3L	31719478	31720952	+
AS2_scf7180000696026	3L	37C_38A	ASIC014508	772665	773904	-		共线性	AGAP011708	3L	31726594	31728247	-
AS2_scf7180000696026	3L	37C_38A	ASIC014509	776068	782579	+		共线性	AGAP011710	3L	31734023	31738388	+
AS2_scf7180000696026	3L	37C_38A	ASIC014518	875203	907190	+		共线性	AGAP011711	3L	31892397	31893194	+
AS2_scf7180000696026	3L	37C_38A	ASIC014461	16148	17949	+		共线性	AGAP028409	3L	17018524	17019663	-
AS2_scf7180000696026	3L	37C_38A	ASIC014494	26835	28720	-		共线性	AGAP028511	3L	17004373	17009255	+
AS2_scf7180000695747	3L	37C	ASIC008376	90603	92331	-		共线性	AGAP011509	3L	26086863	26088736	+
AS2_scf7180000695747	3L	37C	ASIC008399	132498	135067	-		共线性	AGAP011508	3L	26049483	26052554	+
AS2_scf7180000695747	3L	37C	ASIC008372	377989	380044	+		共线性	AGAP011507	3L	25783853	25785931	-
AS2_scf7180000695747	3L	37C	ASIC008377	413113	414840	+		共线性	AGAP011506	3L	25745946	25746610	-
AS2_scf7180000695747	3L	37C	ASIC008378	419974	421262	-		共线性	AGAP011505	3L	25725970	25726656	-
AS2_scf7180000695747	3L	37C	ASIC008380	448176	448674	+		共线性	AGAP011504	3L	25688398	25689572	-
AS2_scf7180000695747	3L	37C	ASIC008382	459536	460444	+		共线性	AGAP011503	3L	25674044	25675124	-
AS2_scf7180000695747	3L	37C	ASIC008383	463359	464663	+		共线性	AGAP011502	3L	25667507	25668028	-
AS2_scf7180000696039	3L	37A	ASIC015470	51269	52538	+		共线性	AGAP010548	3L	6175022	6176322	-
AS2_scf7180000696039	3L	37A	ASIC015360	154626	162955	-		共线性	AGAP028728	3L	6061559	6065487	+
AS2_scf7180000696039	3L	37A	ASIC015382	171447	173665	-		共线性	AGAP012386	3L	41415523	41432021	-
AS2_scf7180000696039	3L	37A	ASIC015404	196409	197469	+		共线性	AGAP010544	3L	6010298	6011447	-
AS2_scf7180000696039	3L	37A	ASIC015415	206074	209283	-		共线性	AGAP010543	3L	5999835	6001192	+
AS2_scf7180000696039	3L	37A	ASIC015504	318464	350557	+		共线性	AGAP010540	3L	5829030	5874178	-
AS2_scf7180000696039	3L	37A	ASIC015515	352580	358031	-		共线性	AGAP010539	3L	5823672	5827821	+
AS2_scf7180000696039	3L	37A	ASIC015526	358338	358854	+		共线性	AGAP010538	3L	5822633	5823224	-
AS2_scf7180000696039	3L	37A	ASIC015537	358953	359868	-		共线性	AGAP010537	3L	5821545	5822621	+
AS2_scf7180000696039	3L	37A	ASIC015548	360361	363036	+		共线性	AGAP010536	3L	5818262	5821274	-
AS2_scf7180000696039	3L	37A	ASIC015559	363651	364524	+		共线性	AGAP010535	3L	5816818	5817756	-
AS2_scf7180000696039	3L	37A	ASIC015582	367078	369690	-		共线性	AGAP010534	3L	5790872	5814833	+
AS2_scf7180000696039	3L	37A	ASIC015605	514926	516553	-		共线性	AGAP010530	3L	5676673	5680124	+
AS2_scf7180000696039	3L	37A	ASIC015607	557228	558999	+		共线性	AGAP010520	3L	5637659	5638725	-
AS2_scf7180000696039	3L	37A	ASIC015608	566383	579232	-		共线性	AGAP010519	3L	5610334	5633490	+
AS2_scf7180000696039	3L	37A	ASIC015611	609452	610483	+		共线性	AGAP010517	3L	5581693	5583118	-
AS2_scf7180000696039	3L	37A	ASIC015612	611789	624954	-		共线性	AGAP010516	3L	5568814	5580440	+
AS2_scf7180000696039	3L	37A	ASIC015613	625656	626351	+		共线性	AGAP010515	3L	5567345	5568203	-
AS2_scf7180000696039	3L	37A	ASIC015614	628737	632395	+		共线性	AGAP010514	3L	5547073	5562155	-
AS2_scf7180000696039	3L	37A	ASIC015620	696900	731047	+		共线性	AGAP010513	3L	5452687	5480113	-
AS2_scf7180000696039	3L	37A	ASIC015621	740064	742552	-		共线性	AGAP028498	3L	5438584	5452753	+
AS2_scf7180000696039	3L	37A	ASIC015632	861881	862786	-		共线性	AGAP010512	3L	5337223	5339455	+
AS2_scf7180000696039	3L	37A	ASIC015634	889527	890087	-		共线性	AGAP010511	3L	5315080	5316554	+
AS2_scf7180000696039	3L	37A	ASIC015635	904244	928570	-		共线性	AGAP010510	3L	5260848	5284114	+
AS2_scf7180000696039	3L	37A	ASIC015638	958578	973026	-		共线性	AGAP010929	3L	13308192	13326642	-
AS2_scf7180000696039	3L	37A	ASIC015640	982358	983848	-		共线性	AGAP010930	3L	13331490	13337067	-
AS2_scf7180000696039	3L	37A	ASIC015642	991435	995969	-		共线性	AGAP011391	3L	23410453	23411180	-
AS2_scf7180000696039	3L	37A	ASIC015644	1031392	1034376	-		共线性	AGAP011393	3L	23469138	23472110	-
AS2_scf7180000696039	3L	37A	ASIC015645	1034888	1037543	+		共线性	AGAP011394	3L	23473702	23476788	+
AS2_scf7180000696039	3L	37A	ASIC015646	1037996	1040165	-		共线性	AGAP028519	3L	23476734	23479388	-
AS2_scf7180000696039	3L	37A	ASIC015654	1119036	1125477	+		共线性	AGAP011395	3L	23589462	23596863	+
AS2_scf7180000696039	3L	37A	ASIC015655	1130787	1197073	-		共线性	AGAP011396	3L	23602431	23670309	-
AS2_scf7180000696039	3L	37A	ASIC015656	1216483	1216869	-		共线性	AGAP011397	3L	23687111	23691672	-
AS2_scf7180000696039	3L	37A	ASIC015361	1348794	1350634	+		共线性	AGAP011398	3L	23819658	23822292	+
AS2_scf7180000696039	3L	37A	ASIC015363	1355507	1357508	-		共线性	AGAP011399	3L	23824929	23838689	-
AS2_scf7180000696039	3L	37A	ASIC015364	1362549	1369904	-		共线性	AGAP011400	3L	23839485	23843628	-
AS2_scf7180000696039	3L	37A	ASIC015365	1374518	1376090	+		共线性	AGAP011401	3L	23851243	23852642	+
AS2_scf7180000696039	3L	37A	ASIC015368	1388761	1399418	-		共线性	AGAP012160	3L	38123398	38130250	-
AS2_scf7180000696039	3L	37A	ASIC015372	1431575	1454589	+		共线性	AGAP012161	3L	38157310	38176230	+
AS2_scf7180000696039	3L	37A	ASIC015376	1518973	1539176	+		共线性	AGAP012163	3L	38221546	38236220	+
AS2_scf7180000696039	3L	37A	ASIC015377	1547064	1556362	+		共线性	AGAP012164	3L	38240948	38242531	+
AS2_scf7180000696039	3L	37A	ASIC015378	1556797	1559851	-		共线性	AGAP012165	3L	38242647	38247383	-
AS2_scf7180000696039	3L	37A	ASIC015380	1567233	1568559	+		共线性	AGAP012166	3L	38249563	38250789	+
AS2_scf7180000696039	3L	37A	ASIC015381	1569491	1572143	+		共线性	AGAP012248	3L	39298476	39301317	-
AS2_scf7180000696039	3L	37A	ASIC015383	1581639	1583321	-		共线性	AGAP012247	3L	39297023	39298182	+
AS2_scf7180000696039	3L	37A	ASIC015384	1583380	1585087	+		共线性	AGAP012246	3L	39294521	39296295	-
AS2_scf7180000696039	3L	37A	ASIC015385	1592230	1595078	-		共线性	AGAP012245	3L	39287141	39289933	+
AS2_scf7180000696039	3L	37A	ASIC015386	1600570	1610561	-		共线性	AGAP012244	3L	39274308	39281291	+
AS2_scf7180000696039	3L	37A	ASIC015387	1617337	1621992	-		共线性	AGAP028637	3L	39260057	39271486	+
AS2_scf7180000696039	3L	37A	ASIC015390	1637823	1643308	-		共线性	AGAP012241	3L	39252710	39255937	+
AS2_scf7180000696039	3L	37A	ASIC015391	1644514	1647146	-		共线性	AGAP012240	3L	39249773	39251450	+
AS2_scf7180000696039	3L	37A	ASIC015392	1650888	1652399	+		共线性	AGAP012239	3L	39245641	39246018	-
AS2_scf7180000696039	3L	37A	ASIC015394	1664181	1700763	+		共线性	AGAP012237	3L	39209948	39235216	-
AS2_scf7180000696039	3L	37A	ASIC015395	1707943	1724621	-		共线性	AGAP012236	3L	39191521	39202885	+
AS2_scf7180000696039	3L	37A	ASIC015398	1735830	1736373	-		共线性	AGAP012235	3L	39176804	39177692	+
AS2_scf7180000696039	3L	37A	ASIC015400	1749513	1755196	+		共线性	AGAP028636	3L	39163524	39172293	-
AS2_scf7180000696039	3L	37A	ASIC015401	1758877	1759933	+		共线性	AGAP012231	3L	39160837	39162502	-
AS2_scf7180000696039	3L	37A	ASIC015402	1762362	1763958	-		共线性	AGAP012230	3L	39159193	39160742	+
AS2_scf7180000696039	3L	37A	ASIC015403	1765152	1766855	+		共线性	AGAP012229	3L	39156547	39157938	-
AS2_scf7180000696039	3L	37A	ASIC015405	1767311	1812532	-		共线性	AGAP012226	3L	39134655	39139431	-
AS2_scf7180000696039	3L	37A	ASIC015408	1837526	1842273	+		共线性	AGAP012225	3L	39125062	39127133	-
AS2_scf7180000696039	3L	37A	ASIC015414	1874929	1877837	-		共线性	AGAP012223	3L	39094062	39115899	+
AS2_scf7180000696039	3L	37A	ASIC015430	2011148	2016424	-		共线性	AGAP012173	3L	38305875	38308916	-
AS2_scf7180000696039	3L	37A	ASIC015431	2019300	2030447	-		共线性	AGAP012219	3L	38984661	38991364	+
AS2_scf7180000696039	3L	37A	ASIC015432	2032109	2034445	+		共线性	AGAP012336	3L	40744216	40746580	+
AS2_scf7180000696039	3L	37A	ASIC015433	2034684	2037318	-		共线性	AGAP028639	3L	40746734	40748936	-
AS2_scf7180000696039	3L	37A	ASIC015434	2040490	2041505	-		共线性	AGAP012339	3L	40750713	40752350	-
AS2_scf7180000696039	3L	37A	ASIC015436	2043868	2052811	+		共线性	AGAP012340	3L	40754960	40759159	+
AS2_scf7180000696039	3L	37A	ASIC015438	2134657	2149413	+		共线性	AGAP011498	3L	25473136	25507620	-
AS2_scf7180000696039	3L	37A	ASIC015439	2158612	2159203	-		共线性	AGAP011497	3L	25462243	25462758	+
AS2_scf7180000696039	3L	37A	ASIC015440	2160147	2168449	+		共线性	AGAP011495	3L	25450908	25459637	-
AS2_scf7180000696039	3L	37A	ASIC015441	2170314	2171536	-		共线性	AGAP011494	3L	25445797	25446968	+
AS2_scf7180000696039	3L	37A	ASIC015442	2172620	2175676	-		共线性	AGAP011493	3L	25434380	25438963	+
AS2_scf7180000696039	3L	37A	ASIC015443	2181113	2183926	+		共线性	AGAP011492	3L	25424026	25426147	-
AS2_scf7180000696039	3L	37A	ASIC015445	2188892	2194028	+		共线性	AGAP011491	3L	25413907	25422394	-
AS2_scf7180000696039	3L	37A	ASIC015446	2201186	2201811	+		共线性	AGAP011490	3L	25402845	25403245	-
AS2_scf7180000696039	3L	37A	ASIC015452	2245513	2253400	+		共线性	AGAP011489	3L	25342387	25346837	-
AS2_scf7180000696039	3L	37A	ASIC015453	2256430	2258364	-		共线性	AGAP011488	3L	25337219	25339145	+
AS2_scf7180000696039	3L	37A	ASIC015454	2261459	2266853	-		共线性	AGAP011487	3L	25312038	25333544	+
AS2_scf7180000696039	3L	37A	ASIC015456	2275439	2277923	+		共线性	AGAP011485	3L	25306385	25307427	-
AS2_scf7180000696039	3L	37A	ASIC015457	2278357	2299146	-		共线性	AGAP011483	3L	25278713	25286930	+
AS2_scf7180000696039	3L	37A	ASIC015460	2323032	2324144	-		共线性	AGAP028414	3L	25248891	25249652	+
AS2_scf7180000696039	3L	37A	ASIC015473	2494344	2506592	+		共线性	AGAP011479	3L	25056391	25071436	-
AS2_scf7180000696039	3L	37A	ASIC015474	2516448	2521532	+		共线性	AGAP011478	3L	25038434	25049152	-
AS2_scf7180000696039	3L	37A	ASIC015478	2529212	2530157	+		共线性	AGAP011477	3L	25031021	25035747	-
AS2_scf7180000696039	3L	37A	ASIC015479	2530923	2534801	-		共线性	AGAP011476	3L	25026924	25029981	+
AS2_scf7180000696039	3L	37A	ASIC015481	2555619	2561596	+		共线性	AGAP028522	3L	25001366	25012024	-
AS2_scf7180000696039	3L	37A	ASIC015484	2568161	2573034	+		共线性	AGAP011474	3L	24995936	25000680	-
AS2_scf7180000696039	3L	37A	ASIC015485	2576445	2578264	-		共线性	AGAP011472	3L	24992821	24994668	+
AS2_scf7180000696039	3L	37A	ASIC015486	2578885	2580856	+		共线性	AGAP011471	3L	24989633	24992290	-
AS2_scf7180000696039	3L	37A	ASIC015487	2581375	2582600	-		共线性	AGAP011470	3L	24987014	24989371	+
AS2_scf7180000696039	3L	37A	ASIC015488	2583584	2585247	-		共线性	AGAP011469	3L	24985332	24986843	+
AS2_scf7180000696039	3L	37A	ASIC015489	2585642	2586425	-		共线性	AGAP011468	3L	24983210	24984527	+
AS2_scf7180000696039	3L	37A	ASIC015490	2587294	2588813	-		共线性	AGAP011467	3L	24981411	24982903	+
AS2_scf7180000696039	3L	37A	ASIC015491	2590329	2591402	+		共线性	AGAP028626	3L	24977749	24979723	-
AS2_scf7180000696039	3L	37A	ASIC015492	2594249	2595397	+		共线性	AGAP011464	3L	24972264	24976206	-
AS2_scf7180000696039	3L	37A	ASIC015494	2599870	2606566	-		共线性	AGAP011463	3L	24962298	24968706	+
AS2_scf7180000696039	3L	37A	ASIC015495	2609335	2612656	-		共线性	AGAP011462	3L	24957611	24958920	+
AS2_scf7180000696039	3L	37A	ASIC015497	2623242	2623850	+		共线性	AGAP028413	3L	24946677	24947297	-
AS2_scf7180000696039	3L	37A	ASIC015499	2628372	2631799	-		共线性	AGAP011459	3L	24939356	24942598	+
AS2_scf7180000696039	3L	37A	ASIC015501	2633858	2634743	+		共线性	AGAP011457	3L	24933284	24934284	-
AS2_scf7180000696039	3L	37A	ASIC015502	2634901	2635655	-		共线性	AGAP011456	3L	24932240	24933361	+
AS2_scf7180000696039	3L	37A	ASIC015503	2636201	2638536	+		共线性	AGAP028723	3L	24929361	24932056	-
AS2_scf7180000696039	3L	37A	ASIC015505	2638745	2639522	-		共线性	AGAP011455	3L	24928312	24929105	+
AS2_scf7180000696039	3L	37A	ASIC015506	2639869	2647501	+		共线性	AGAP011454	3L	24917328	24922378	-
AS2_scf7180000696039	3L	37A	ASIC015507	2648574	2655078	-		共线性	AGAP011453	3L	24910171	24914786	+
AS2_scf7180000696039	3L	37A	ASIC015509	2691100	2721644	+		共线性	AGAP011452	3L	24864525	24872570	-
AS2_scf7180000696039	3L	37A	ASIC015510	2733301	2734012	+		共线性	AGAP011451	3L	24837125	24838804	-
AS2_scf7180000696039	3L	37A	ASIC015511	2771920	2782990	+		共线性	AGAP011449	3L	24781598	24786212	-
AS2_scf7180000696039	3L	37A	ASIC015512	2783132	2784366	-		共线性	AGAP011448	3L	24780173	24781428	+
AS2_scf7180000696039	3L	37A	ASIC015513	2785701	2788157	+		共线性	AGAP011447	3L	24774637	24778230	-
AS2_scf7180000696039	3L	37A	ASIC015514	2790817	2796030	+		共线性	AGAP011446	3L	24763465	24770180	-
AS2_scf7180000696039	3L	37A	ASIC015519	2804451	2806716	-		共线性	AGAP011443	3L	24750241	24752941	+
AS2_scf7180000696039	3L	37A	ASIC015520	2808008	2810815	-		共线性	AGAP011442	3L	24745730	24749233	+
AS2_scf7180000696039	3L	37A	ASIC015521	2813158	2825354	-		共线性	AGAP011441	3L	24732444	24745095	+
AS2_scf7180000696039	3L	37A	ASIC015522	2830491	2832512	-		共线性	AGAP011440	3L	24728596	24730374	+
AS2_scf7180000696039	3L	37A	ASIC015523	2833058	2834530	+		共线性	AGAP011439	3L	24726293	24727765	-
AS2_scf7180000696039	3L	37A	ASIC015524	2839720	2841530	-		共线性	AGAP011438	3L	24716859	24720642	+
AS2_scf7180000696039	3L	37A	ASIC015525	2843820	2851190	+		共线性	AGAP011693	3L	31475563	31477030	+
AS2_scf7180000696039	3L	37A	ASIC015539	2925807	2927200	+		共线性	AGAP011696	3L	31521450	31522964	+
AS2_scf7180000696039	3L	37A	ASIC015545	3015720	3020597	+		共线性	AGAP011700	3L	31627115	31630485	+
AS2_scf7180000696039	3L	37A	ASIC015546	3026983	3029260	-		共线性	AGAP011701	3L	31639801	31641879	-
AS2_scf7180000696039	3L	37A	ASIC015547	3031521	3039638	+		共线性	AGAP011702	3L	31645368	31653862	+
AS2_scf7180000696039	3L	37A	ASIC015549	3044295	3047044	-		共线性	AGAP028530	3L	31654113	31664280	-
AS2_scf7180000696039	3L	37A	ASIC015551	3055600	3063051	-		共线性	AGAP011703	3L	31669885	31671405	-
AS2_scf7180000696039	3L	37A	ASIC015554	3077569	3078708	-		共线性	AGAP011704	3L	31688995	31689834	-
AS2_scf7180000696039	3L	37A	ASIC015555	3079499	3080168	+		共线性	AGAP010672	3L	8206187	8207252	+
AS2_scf7180000696039	3L	37A	ASIC015556	3085327	3114483	-		共线性	AGAP010673	3L	8213240	8242279	-
AS2_scf7180000696039	3L	37A	ASIC015558	3121216	3131385	+		共线性	AGAP010837	3L	11729140	11738943	+
AS2_scf7180000696039	3L	37A	ASIC015560	3137503	3140367	-		共线性	AGAP028502	3L	11739645	11746756	-
AS2_scf7180000696039	3L	37A	ASIC015572	3233931	3243370	+		共线性	AGAP010841	3L	11852212	11861868	+
AS2_scf7180000696039	3L	37A	ASIC015573	3248859	3250257	+		共线性	AGAP011387	3L	23253294	23254727	-
AS2_scf7180000696039	3L	37A	ASIC015592	3491617	3500135	+		共线性	AGAP011384	3L	23006988	23200840	-
AS2_scf7180000695549	3L	37A	ASIC004752	140	2832	-		共线性	AGAP011149	3L	17981923	17984708	+
AS2_scf7180000695549	3L	37A	ASIC004763	3687	4142	+		共线性	AGAP011148	3L	17980326	17980781	-
AS2_scf7180000695549	3L	37A	ASIC004774	4186	6341	-		共线性	AGAP011145	3L	17971520	17973691	+
AS2_scf7180000695549	3L	37A	ASIC004785	6831	13695	+		共线性	AGAP011152	3L	17991678	17997408	+
AS2_scf7180000695549	3L	37A	ASIC004754	136816	138352	-		共线性	AGAP011155	3L	18091736	18097483	-
AS2_scf7180000695549	3L	37A	ASIC004756	144643	148424	+		共线性	AGAP011156	3L	18099011	18103388	+
AS2_scf7180000695549	3L	37A	ASIC004758	151455	152976	+		共线性	AGAP011158	3L	18109117	18110932	+
AS2_scf7180000695549	3L	37A	ASIC004759	153177	153644	-		共线性	AGAP011159	3L	18111649	18112534	-
AS2_scf7180000695549	3L	37A	ASIC004760	154173	155239	-		共线性	AGAP011160	3L	18112740	18113828	-
AS2_scf7180000695549	3L	37A	ASIC004761	155757	171530	+		共线性	AGAP011162	3L	18121895	18129530	+
AS2_scf7180000695549	3L	37A	ASIC004762	174454	183361	-		共线性	AGAP011163	3L	18132950	18140777	-
AS2_scf7180000695549	3L	37A	ASIC004765	190538	191747	+		共线性	AGAP028513	3L	18145797	18150532	+
AS2_scf7180000695549	3L	37A	ASIC004771	231497	232130	+		共线性	AGAP011164	3L	18187345	18188878	+
AS2_scf7180000695549	3L	37A	ASIC004772	232700	233575	-		共线性	AGAP011165	3L	18189106	18189992	-
AS2_scf7180000695549	3L	37A	ASIC004773	234984	247393	+		共线性	AGAP011166	3L	18191217	18195623	+
AS2_scf7180000695549	3L	37A	ASIC004775	248348	249239	-		共线性	AGAP011168	3L	18206169	18207139	-
AS2_scf7180000695549	3L	37A	ASIC004776	251292	258067	-		共线性	AGAP011169	3L	18208899	18212003	-
AS2_scf7180000695549	3L	37A	ASIC004778	267470	269378	+		共线性	AGAP011171	3L	18223436	18227613	+
AS2_scf7180000695549	3L	37A	ASIC004779	270924	272194	-		共线性	AGAP011172	3L	18227817	18231439	-
AS2_scf7180000695549	3L	37A	ASIC004781	278722	280192	-		共线性	AGAP011174	3L	18235010	18236814	-
AS2_scf7180000695549	3L	37A	ASIC004782	281712	284838	+		共线性	AGAP028620	3L	18238915	18244176	+
AS2_scf7180000695549	3L	37A	ASIC004784	295404	302645	+		共线性	AGAP011177	3L	18246092	18272660	+
AS2_scf7180000695549	3L	37A	ASIC004787	313063	315536	-		共线性	AGAP028514	3L	18255212	18261681	-
AS2_scf7180000695549	3L	37A	ASIC004789	331235	335192	-		共线性	AGAP011178	3L	18274042	18277793	-
AS2_scf7180000695549	3L	37A	ASIC004790	337353	338665	-		共线性	AGAP011179	3L	18280666	18281749	-
AS2_scf7180000695549	3L	37A	ASIC004791	344382	351576	-		共线性	AGAP011180	3L	18286281	18289012	-
AS2_scf7180000695549	3L	37A	ASIC004792	353623	359539	+		共线性	AGAP011182	3L	18292996	18295677	+
AS2_scf7180000695549	3L	37A	ASIC004793	361118	362157	+		共线性	AGAP011183	3L	18298968	18300074	+
AS2_scf7180000695549	3L	37A	ASIC004799	405750	407582	+		共线性	AGAP028518	3L	21433458	21439025	+
AS2_scf7180000695549	3L	37A	ASIC004800	414125	419970	+		共线性	AGAP011340	3L	21445777	21450792	+
AS2_scf7180000695549	3L	37A	ASIC004802	438555	445460	-		共线性	AGAP011341	3L	21453389	21473866	-
AS2_scf7180000695549	3L	37A	ASIC004804	482342	483262	+		共线性	AGAP011342	3L	21486255	21512472	+
AS2_scf7180000695549	3L	37A	ASIC004806	486339	487207	-		共线性	AGAP011344	3L	21516310	21518124	-
AS2_scf7180000695549	3L	37A	ASIC004808	487992	488882	+		共线性	AGAP011345	3L	21518924	21519989	+
AS2_scf7180000695549	3L	37A	ASIC004809	488995	489918	-		共线性	AGAP011346	3L	21519971	21521056	-
AS2_scf7180000695549	3L	37A	ASIC004810	490909	494170	-		共线性	AGAP011347	3L	21523450	21527626	-
AS2_scf7180000695549	3L	37A	ASIC004812	501045	505367	-		共线性	AGAP011348	3L	21532263	21537731	-
AS2_scf7180000695549	3L	37A	ASIC004816	565407	566577	+		共线性	AGAP011349	3L	21584469	21612837	+
AS2_scf7180000695549	3L	37A	ASIC004817	567727	568718	-		共线性	AGAP011350	3L	21614801	21616086	-
AS2_scf7180000695549	3L	37A	ASIC004819	570878	605945	+		共线性	AGAP011351	3L	21618592	21648819	+
AS2_scf7180000695549	3L	37A	ASIC004820	610695	612725	+		共线性	AGAP011352	3L	21658944	21663334	+
AS2_scf7180000695549	3L	37A	ASIC004821	625379	626137	+		共线性	AGAP011353	3L	21675766	21676733	+
AS2_scf7180000695549	3L	37A	ASIC004822	626423	627367	-		共线性	AGAP011354	3L	21676655	21677998	-
AS2_scf7180000695549	3L	37A	ASIC004823	628053	628738	-		共线性	AGAP028143	3L	21679322	21680445	-
AS2_scf7180000695549	3L	37A	ASIC004824	643440	664606	-		共线性	AGAP011355	3L	21691050	21722029	-
AS2_scf7180000695549	3L	37A	ASIC004827	682148	683560	+		共线性	AGAP011356	3L	21729836	21731903	+
AS2_scf7180000695549	3L	37A	ASIC004838	781430	783056	+		共线性	AGAP011357	3L	21831889	21844116	-
AS2_scf7180000695549	3L	37A	ASIC004839	784387	785121	+		共线性	AGAP011357	3L	21831889	21844116	-
AS2_scf7180000695549	3L	37A	ASIC004846	805365	807620	-		共线性	AGAP011358	3L	21847951	21850205	-
AS2_scf7180000696053	3L	35A	ASIC017451	18517	21095	+		共线性	AGAP011622	3L	30098253	30136471	-
AS2_scf7180000696053	3L	35A	ASIC017467	34957	37689	+		共线性	AGAP011583	3L	28389678	28400190	+
AS2_scf7180000696053	3L	35A	ASIC017489	44396	51359	-		共线性	AGAP011584	3L	28405479	28419538	-
AS2_scf7180000696053	3L	35A	ASIC017522	74335	80615	-		共线性	AGAP011586	3L	28430196	28437590	-
AS2_scf7180000696053	3L	35A	ASIC017533	82288	102499	+		共线性	AGAP011587	3L	28441308	28443152	+
AS2_scf7180000696053	3L	35A	ASIC017461	174100	175220	-		共线性	AGAP011590	3L	28546220	28547609	-
AS2_scf7180000696053	3L	35A	ASIC017475	453907	457511	-		共线性	AGAP011600	3L	28866469	28871229	-
AS2_scf7180000696053	3L	35A	ASIC017497	807849	822628	-		共线性	AGAP011603	3L	29279442	29300462	-
AS2_scf7180000696053	3L	35A	ASIC017499	909048	909833	-		共线性	AGAP011604	3L	29404405	29405243	-
AS2_scf7180000696053	3L	35A	ASIC017501	911536	913782	+		共线性	AGAP011605	3L	29406268	29409325	+
AS2_scf7180000696053	3L	35A	ASIC017513	1002648	1003565	-		共线性	AGAP011608	3L	29489961	29490995	-
AS2_scf7180000696053	3L	35A	ASIC017520	1188202	1190154	-		共线性	AGAP011610	3L	29694403	29696388	-
AS2_scf7180000696053	3L	35A	ASIC017521	1194070	1196061	+		共线性	AGAP011611	3L	29699398	29701346	+
AS2_scf7180000696053	3L	35A	ASIC017527	1269763	1288528	-		共线性	AGAP011613	3L	29770428	29786628	-
AS2_scf7180000696053	3L	35A	ASIC017534	1364228	1365064	-		共线性	AGAP011614	3L	29868915	29869793	-
AS2_scf7180000696053	3L	35A	ASIC017535	1366613	1367326	+		共线性	AGAP011615	3L	29872175	29872992	+
AS2_scf7180000696053	3L	35A	ASIC017536	1367510	1368268	+		共线性	AGAP011616	3L	29873097	29873912	+
AS2_scf7180000696053	3L	35A	ASIC017539	1373469	1376543	-		共线性	AGAP028207	3L	29879562	29882579	-
AS2_scf7180000696053	3L	35A	ASIC017551	1464627	1467286	+		共线性	AGAP011619	3L	29992355	29995972	+
AS2_scf7180000696053	3L	35A	ASIC017453	1498984	1504247	+		共线性	AGAP011620	3L	30022597	30028326	+
AS2_scf7180000695556	3L	34C_D	ASIC005071	62502	68389	+		共线性	AGAP011648	3L	30789301	30791598	+
AS2_scf7180000695556	3L	34C_D	ASIC004960	85796	88078	-		共线性	AGAP011652	3L	30818951	30831860	-
AS2_scf7180000695556	3L	34C_D	ASIC004982	89950	91470	+		共线性	AGAP011653	3L	30823224	30824691	+
AS2_scf7180000695556	3L	34C_D	ASIC004993	92452	93882	+		共线性	AGAP011654	3L	30825121	30827062	+
AS2_scf7180000695556	3L	34C_D	ASIC005013	143126	160644	+		共线性	AGAP011650	3L	30811064	30814958	-
AS2_scf7180000695556	3L	34C_D	ASIC005018	211886	213595	+		共线性	AGAP011655	3L	30931491	30933137	+
AS2_scf7180000695556	3L	34C_D	ASIC005020	276798	279469	-		共线性	AGAP011659	3L	31031602	31035940	-
AS2_scf7180000695556	3L	34C_D	ASIC005021	282636	285245	+		共线性	AGAP011661	3L	31043003	31046325	+
AS2_scf7180000695556	3L	34C_D	ASIC005022	288338	293006	-		共线性	AGAP011663	3L	31053169	31055186	-
AS2_scf7180000695556	3L	34C_D	ASIC005023	317941	319760	-		共线性	AGAP028415	3L	31084761	31086924	-
AS2_scf7180000695556	3L	34C_D	ASIC005024	320524	323645	+		共线性	AGAP011677	3L	31275956	31278934	-
AS2_scf7180000695556	3L	34C_D	ASIC005025	325499	326324	+		共线性	AGAP011665	3L	31090255	31091138	+
AS2_scf7180000695556	3L	34C_D	ASIC005036	634094	640285	+		共线性	AGAP011666	3L	31103582	31122893	-
AS2_scf7180000695556	3L	34C_D	ASIC005044	746427	747466	+		共线性	AGAP011670	3L	31255062	31256183	+
AS2_scf7180000695556	3L	34C_D	ASIC005045	747507	749850	-		共线性	AGAP028528	3L	31256257	31258419	-
AS2_scf7180000695556	3L	34C_D	ASIC005046	751668	753022	+		共线性	AGAP028629	3L	31258843	31260439	+
AS2_scf7180000695556	3L	34C_D	ASIC005047	753200	753746	-		共线性	AGAP011673	3L	31260533	31261056	-
AS2_scf7180000695556	3L	34C_D	ASIC005048	756024	757430	-		共线性	AGAP011674	3L	31261528	31262926	-
AS2_scf7180000695556	3L	34C_D	ASIC005050	757776	759816	+		共线性	AGAP011675	3L	31263208	31265429	+
AS2_scf7180000695556	3L	34C_D	ASIC005051	760279	762732	-		共线性	AGAP011676	3L	31266082	31271769	-
AS2_scf7180000695556	3L	34C_D	ASIC005052	767460	769612	+		共线性	AGAP011678	3L	31279278	31281450	+
AS2_scf7180000695556	3L	34C_D	ASIC005053	774029	779003	+		共线性	AGAP011679	3L	31282269	31291171	+
AS2_scf7180000695556	3L	34C_D	ASIC005054	779398	782799	-		共线性	AGAP011680	3L	31292974	31295695	-
AS2_scf7180000695556	3L	34C_D	ASIC005055	787210	788328	+		共线性	AGAP011681	3L	31300205	31301055	+
AS2_scf7180000695556	3L	34C_D	ASIC005061	796770	797789	-		共线性	AGAP011683	3L	31311264	31314359	-
AS2_scf7180000695556	3L	34C_D	ASIC005063	800400	801518	+		共线性	AGAP028600	3L	31315641	31317135	+
AS2_scf7180000695556	3L	34C_D	ASIC005064	801889	802911	+		共线性	AGAP011682	3L	31302184	31318415	+
AS2_scf7180000695556	3L	34C_D	ASIC005066	841710	843509	-		共线性	AGAP028529	3L	31360378	31363269	-
AS2_scf7180000695556	3L	34C_D	ASIC005067	859799	862269	+		共线性	AGAP011685	3L	31378369	31380363	+
AS2_scf7180000695556	3L	34C_D	ASIC005068	866693	868498	-		共线性	AGAP011686	3L	31386287	31387999	-
AS2_scf7180000695556	3L	34C_D	ASIC005073	881887	894018	-		共线性	AGAP011688	3L	31395604	31403654	-
AS2_scf7180000695556	3L	34C_D	ASIC005074	895195	896871	+		共线性	AGAP011689	3L	31405360	31407051	+
AS2_scf7180000695556	3L	34C_D	ASIC005075	897454	898825	-		共线性	AGAP011690	3L	31408388	31410136	-
AS2_scf7180000695556	3L	34C_D	ASIC005076	903091	930096	-		共线性	AGAP011691	3L	31414047	31420905	-
AS2_scf7180000695556	3L	34C_D	ASIC005080	959487	1012816	-		共线性	AGAP011437	3L	24686518	24712240	+
AS2_scf7180000695556	3L	34C_D	ASIC005081	1031935	1033395	+		共线性	AGAP011435	3L	24596198	24597788	-
AS2_scf7180000695556	3L	34C_D	ASIC005083	1034823	1036335	+		共线性	AGAP011434	3L	24593683	24595146	-
AS2_scf7180000695556	3L	34C_D	ASIC005084	1040294	1041746	+		共线性	AGAP011433	3L	24588653	24590133	-
AS2_scf7180000695556	3L	34C_D	ASIC005087	1067671	1074966	-		共线性	AGAP011427	3L	24494750	24549657	+
AS2_scf7180000695556	3L	34C_D	ASIC005088	1076115	1078763	+		共线性	AGAP011426	3L	24491008	24493613	-
AS2_scf7180000695556	3L	34C_D	ASIC005089	1085294	1090470	-		共线性	AGAP011425	3L	24479909	24486116	+
AS2_scf7180000695556	3L	34C_D	ASIC005091	1102931	1105146	-		共线性	AGAP011422	3L	24427151	24430236	-
AS2_scf7180000695556	3L	34C_D	ASIC005095	1143396	1144295	+		共线性	AGAP011423	3L	24476267	24477422	+
AS2_scf7180000695556	3L	34C_D	ASIC005096	1144971	1145631	-		共线性	AGAP011424	3L	24478352	24479192	-
AS2_scf7180000695556	3L	34C_D	ASIC005097	1175669	1177401	+		共线性	AGAP028174	3L	36671218	36673293	+
AS2_scf7180000695556	3L	34C_D	ASIC005098	1179050	1180132	+		共线性	AGAP028005	3L	36680868	36682771	+
AS2_scf7180000695556	3L	34C_D	ASIC005099	1181309	1183985	-		共线性	AGAP028133	3L	36683602	36686189	-
AS2_scf7180000695556	3L	34C_D	ASIC005100	1184897	1185460	+		共线性	AGAP012028	3L	36687053	36688207	+
AS2_scf7180000695556	3L	34C_D	ASIC005101	1186151	1187348	-		共线性	AGAP012029	3L	36688665	36689865	-
AS2_scf7180000695556	3L	34C_D	ASIC005102	1188306	1189003	-		共线性	AGAP012030	3L	36690523	36700661	-
AS2_scf7180000695556	3L	34C_D	ASIC004951	1211858	1215594	+		共线性	AGAP012031	3L	36721356	36723906	+
AS2_scf7180000695556	3L	34C_D	ASIC004954	1245237	1247195	-		共线性	AGAP028091	3L	36742342	36745200	-
AS2_scf7180000695556	3L	34C_D	ASIC004955	1255396	1256836	+		共线性	AGAP012032	3L	36749516	36750946	+
AS2_scf7180000695556	3L	34C_D	ASIC004957	1275513	1276112	-		共线性	AGAP012033	3L	36767810	36768467	-
AS2_scf7180000695556	3L	34C_D	ASIC004965	1314723	1315754	-		共线性	AGAP028167	3L	36795960	36797491	-
AS2_scf7180000695556	3L	34C_D	ASIC004966	1317366	1318109	-		共线性	AGAP012037	3L	36799960	36801498	-
AS2_scf7180000695556	3L	34C_D	ASIC004969	1336769	1337684	-		共线性	AGAP012038	3L	36811310	36815716	-
AS2_scf7180000695556	3L	34C_D	ASIC004970	1347482	1349286	+		共线性	AGAP012040	3L	36831032	36833145	+
AS2_scf7180000695556	3L	34C_D	ASIC004972	1349905	1350285	+		共线性	AGAP012041	3L	36833619	36834236	+
AS2_scf7180000695556	3L	34C_D	ASIC004973	1350644	1351207	-		共线性	AGAP012042	3L	36834185	36835199	-
AS2_scf7180000695556	3L	34C_D	ASIC004975	1358607	1359556	+		共线性	AGAP012043	3L	36836416	36837429	+
AS2_scf7180000695556	3L	34C_D	ASIC004976	1359952	1361189	+		共线性	AGAP012044	3L	36837649	36838973	+
AS2_scf7180000695556	3L	34C_D	ASIC004978	1370324	1374154	-		共线性	AGAP012045	3L	36848679	36851829	-
AS2_scf7180000695556	3L	34C_D	ASIC004979	1375450	1377625	+		共线性	AGAP012046	3L	36853545	36856186	+
AS2_scf7180000695556	3L	34C_D	ASIC004980	1378788	1380705	-		共线性	AGAP012047	3L	36856282	36865914	-
AS2_scf7180000695556	3L	34C_D	ASIC004981	1381623	1382884	+		共线性	AGAP011744	3L	32830810	32832018	-
AS2_scf7180000695556	3L	34C_D	ASIC004983	1383392	1386331	+		共线性	AGAP011743	3L	32825766	32829407	-
AS2_scf7180000695556	3L	34C_D	ASIC004984	1386554	1387687	-		共线性	AGAP011742	3L	32824700	32825561	+
AS2_scf7180000695556	3L	34C_D	ASIC004985	1388806	1390782	-		共线性	AGAP011741	3L	32818393	32821288	+
AS2_scf7180000695556	3L	34C_D	ASIC004986	1391293	1391610	-		共线性	AGAP011740	3L	32817632	32817949	+
AS2_scf7180000695556	3L	34C_D	ASIC004988	1398370	1399843	+		共线性	AGAP028536	3L	32796645	32798235	-
AS2_scf7180000695556	3L	34C_D	ASIC004999	1471579	1528830	+		共线性	AGAP011737	3L	32665460	32722956	-
AS2_scf7180000695556	3L	34C_D	ASIC005001	1545413	1566604	+		共线性	AGAP011736	3L	32637953	32655940	-
AS2_scf7180000695556	3L	34C_D	ASIC005002	1567974	1568414	-		共线性	AGAP011733	3L	32631070	32631813	+
AS2_scf7180000695556	3L	34C_D	ASIC005003	1571375	1573650	-		共线性	AGAP011732	3L	32625388	32628255	+
AS2_scf7180000696001	3L	34C	ASIC012714	55907	56983	-		共线性	AGAP011197	3L	19242344	19243189	-
AS2_scf7180000696001	3L	34C	ASIC012725	92446	93550	+		共线性	AGAP011198	3L	19276593	19278058	+
AS2_scf7180000696001	3L	34C	ASIC012736	95400	108461	-		共线性	AGAP011199	3L	19279154	19291166	-
AS2_scf7180000696001	3L	34C	ASIC012747	112843	113978	-		共线性	AGAP028621	3L	19293475	19298795	-
AS2_scf7180000696001	3L	34C	ASIC012754	115525	116616	-		共线性	AGAP011202	3L	19300276	19301773	-
AS2_scf7180000696001	3L	34C	ASIC012755	117744	119246	-		共线性	AGAP011203	3L	19302200	19308928	-
AS2_scf7180000696001	3L	34C	ASIC012693	134012	142679	-		共线性	AGAP011205	3L	19320131	19325166	-
AS2_scf7180000696001	3L	34C	ASIC012695	201590	207149	-		共线性	AGAP011207	3L	19379844	19381586	-
AS2_scf7180000696001	3L	34C	ASIC012696	211535	232759	-		共线性	AGAP011208	3L	19385972	19394415	-
AS2_scf7180000696001	3L	34C	ASIC012697	241499	245485	-		共线性	AGAP011210	3L	19415104	19417748	-
AS2_scf7180000696001	3L	34C	ASIC012698	245967	247004	-		共线性	AGAP011211	3L	19418268	19419379	-
AS2_scf7180000696001	3L	34C	ASIC012699	247292	247894	+		共线性	AGAP011212	3L	19423035	19423640	+
AS2_scf7180000696001	3L	34C	ASIC012700	249624	250802	-		共线性	AGAP011213	3L	19425162	19427103	-
AS2_scf7180000696001	3L	34C	ASIC012702	252745	259566	-		共线性	AGAP011214	3L	19429113	19433244	-
AS2_scf7180000696001	3L	34C	ASIC012704	260618	262966	+		共线性	AGAP011215	3L	19435987	19438248	+
AS2_scf7180000696001	3L	34C	ASIC012706	273170	275228	+		共线性	AGAP011216	3L	19446199	19448003	+
AS2_scf7180000696001	3L	34C	ASIC012707	277148	288494	+		共线性	AGAP011217	3L	19453878	19464665	+
AS2_scf7180000696001	3L	34C	ASIC012708	290977	294066	-		共线性	AGAP011218	3L	19467052	19470887	-
AS2_scf7180000696001	3L	34C	ASIC012709	297574	298734	-		共线性	AGAP011219	3L	19474993	19476531	-
AS2_scf7180000696001	3L	34C	ASIC012711	301665	307056	+		共线性	AGAP028516	3L	19477024	19483203	+
AS2_scf7180000696001	3L	34C	ASIC012715	312989	314065	+		共线性	AGAP011220	3L	19483804	19485190	+
AS2_scf7180000696001	3L	34C	ASIC012737	496322	505311	-		共线性	AGAP011227	3L	19637989	19643780	-
AS2_scf7180000696001	3L	34C	ASIC012748	674881	682185	+		共线性	AGAP011229	3L	19811180	19818377	+
AS2_scf7180000696001	3L	34C	ASIC012753	767463	775406	+		共线性	AGAP028623	3L	19925076	19933291	+
AS2_scf7180000696018	3L	33A	ASIC013876	7702	8617	+		共线性	AGAP028491	3L	837955	843075	-
AS2_scf7180000696018	3L	33A	ASIC013887	13774	48050	-		共线性	AGAP010324	3L	761986	827652	+
AS2_scf7180000696018	3L	33A	ASIC013918	91504	92094	+		共线性	AGAP010322	3L	670627	671544	-
AS2_scf7180000696018	3L	33A	ASIC013919	92222	93185	-		共线性	AGAP010321	3L	666756	668138	+
AS2_scf7180000696018	3L	33A	ASIC013920	93575	94189	+		共线性	AGAP010319	3L	643225	662178	-
AS2_scf7180000696018	3L	33A	ASIC013877	98288	98953	+		共线性	AGAP010320	3L	643738	644467	-
AS2_scf7180000696018	3L	33A	ASIC013900	269457	270961	-		共线性	AGAP010317	3L	413217	415064	+
AS2_scf7180000696018	3L	33A	ASIC013903	280331	283642	+		共线性	AGAP010393	3L	2602194	2608966	+
AS2_scf7180000696018	3L	33A	ASIC013904	285625	315493	-		共线性	AGAP010394	3L	2612105	2635382	-
AS2_scf7180000696018	3L	33A	ASIC013905	336182	338767	-		共线性	AGAP010395	3L	2667745	2670952	-
AS2_scf7180000696018	3L	33A	ASIC013906	361275	362048	+		共线性	AGAP010397	3L	2696620	2698349	+
AS2_scf7180000696018	3L	33A	ASIC013907	364045	366653	-		共线性	AGAP010396	3L	2698657	2702822	-
AS2_scf7180000696018	3L	33A	ASIC013908	377941	379479	+		共线性	AGAP010398	3L	2705825	2709589	+
AS2_scf7180000696018	3L	33A	ASIC013910	380225	381567	-		共线性	AGAP010399	3L	2710149	2711749	-
AS2_scf7180000696018	3L	33A	ASIC013913	393284	394738	+		共线性	AGAP010400	3L	2713685	2714854	+
AS2_scf7180000696018	3L	33A	ASIC013914	395524	396864	-		共线性	AGAP010401	3L	2715262	2716788	-
AS2_scf7180000696018	3L	33A	ASIC013915	401088	405880	-		共线性	AGAP010402	3L	2721636	2722989	-
